# Supplementary material for: A spatial database of lowland cropping systems in Benin, Mali and Sierra Leone
Source: Data Brief. 2019 Mar 26;24:103876. doi: 10.1016/j.dib.2019.103876 (PMC6449772; doi:10.1016/j.dib.2019.103876)
Supplement: Multimedia component 2 [file mmc2.xlsx]

## Sheet: Variable description
Variables codification
Name of table	Name of column	Label of column	Comments
TAB_VILLAGE	IDVILLAGE	Code for village identification	Unit code with 4 letters for each of the villages in the 3 countries
TAB_VILLAGE	NAMEVILLAGE	Name of village
TAB_VILLAGE	IDWEATHERSTATION	Code to identify the weather station located in the village	Refers to the station from which daily data on temperature, relative humidity and rainfall were collected. In Benin, these data were collected from the International Institute for Tropical Agriculture research station of Abomey-Calavi. In Mali, temperature and relative humidity data were collected with a TINI-TAG brand mini-professional recorder at 2 different locations for each of the two lowlan…
TAB_VILLAGE	NAMELOWLAND	Name of lowland	In Mali, several villages may share the same lowland. This is the case of the lowland of Doumanaba which is a communal lowland shared between the villages of Doumanaba, Zamperso, Ziguena, and Boro. In Benin and Sierra Leone, each village has its own lowland, which usually has the same name as the village.
TAB_VILLAGE	NAMEDISTRICT	Name of the district
TAB_VILLAGE	NAMECOUNTRY	Name of the country	Three countries: Benin, Mali and Sierra Leone
TAB_WEATHER	IDSTATIONWEATHER	Code to identify weather station
TAB_WEATHER	MONTHWEATHER	Number of month of weather data recording	Months are numbered from 1 to 12
TAB_WEATHER	DAYWEATHER	Day of weather data recording	Days are numbered from 1 to 31
TAB_WEATHER	DAILYRAINFALL(MM)	Daily rainfall in mm
TAB_WEATHER	MINDAILYTEMPERATURE	Minimum daily temperature
TAB_WEATHER	MAXDAILYTEMPERATURE	Maximum daily temperature
TAB_WEATHER	AVERAGEDAILYTEMPERATURE	Average daily temperature
TAB_WEATHER	MINDAILYRELATIVEHUMIDITY	Minimum daily relative humidity
TAB_WEATHER	MAXDAILYRELATIVEHUMIDITY	Maximum daily relative humidity
TAB_WEATHER	AVERAGEDAILYRELATIVEHUMIDITY	Average daily relative humidity
TAB_WEATHER	YEARWEATHER	Year of weather data recording
TAB_FARMER	IDFARMER	Code to identify farmer	Unique code of 4 letters comprising the name of the village and farmer's initials
TAB_FARMER	IDVILLAGE	Code to identify the village
TAB_FARMER	NAMEHEADFARMING	Name of head of farming
TAB_FARMER	FIRSTNAMEHEADFARMING	First name of head of farming
TAB_FARMER	NAMEFARMER	Last name of farmer
TAB_FARMER	FIRSTNAMEFARMER	First name of farmer	In Benin and Sierra Leone, the farm and the production unit are combined; In Mali, on the other hand, there are cases where the farm has several production units under the responsibility of the farm manager.
TAB_FIELD	IDFARMER	Code to identify the farmer
TAB_FIELD	IDVILLAGE	Code to identify the village
TAB_FIELD	YEARCROPPING	Cropping year	Refers to the calendar year of the crop was planted; depending on the length of its cycle, the crop may spread over into the following calendar year
TAB_FIELD	IDFIELD	Code to identify the field	Unique code starting with the letter B for Benin, M for Mali and S for Sierra Leone. This letter is then followed by an integer. NB. Because of the double use of the same figure for different parcels in Mali, plot N ° 1 in Doum becomes 1000; 4 in Doum & Bam become respectively 4001 & 4002; 9 in Doum & Bam become respectively 9001 & 9002; No. 39 in Doum and Bam become respectively 3901 & 3902; 44 …
TAB_FIELD	COORDGPSX	GPS coordinates in degrees, longitude
TAB_FIELD	COORDGPSY	GPS coordinates in degrees, latitude
TAB_FIELD	ECOLOGY	Ecology of the field	Upland or lowland
TAB_FIELD	LOCATION IN THE TOPOSEQUENCE	Location in the toposequence	For fields located in slopy lowlands, this variable describes the position of the field in the toposequence with the following modalities: low = field located on the low fringe of the lowland, middle = field located on the middle fringe of the lowland, high = field located on the high fringe of the lowland.
TAB_FIELD	AREAPERFIELDHA	Surface area of the field in ha	Area estimated with a GPS device
TAB_FIELD_PREPARATION	IDFIELD	Code to identify the field	cf. tab_field
TAB_FIELD_PREPARATION	IDCROP	Code to identify the crop	cf. tab_crop
TAB_FIELD_PREPARATION	YEARCROPPING	Cropping year	Refers to the calendar year the crop was planted; depending on the length of its cycle, the crop may spread over into the following calendar year
TAB_FIELD_PREPARATION	CROPPINGSEASON	Cropping season	Season the crop was planted. In Benin, 3 seasons are distinguished: Hivg = main rainy season from April to July; Hivp = short rainy season from September to October; Cs = dry season from November to March. In Mali, 3 seasons are also distinguished: Csf = cold dry season from November to February; Csc = hot dry season from March to June; Hiv = rainy season from July to October. In Sierra Leone, 2 …
TAB_FIELD_PREPARATION	LANDPREPARATION	Type of land preparation	Describes the type of land preparation performed, e.g. minimum tillage, flat tillage, logging, etc. The different operations namely cleaning, plowing, leveling, etc., are then detailed.
TAB_FIELD_PREPARATION	PERIODCLEANING	Period of land cleaning	Number of the week when the land was cleaned
TAB_FIELD_PREPARATION	MANPOWERCLEANING	Manpower used for cleaning	man-days
TAB_FIELD_PREPARATION	PERIODTILLAGE	Period of tilling the land	Number of the week when land was tilled
TAB_FIELD_PREPARATION	MANPOWERTILLAGE	Manpower used for tillage	man-days
TAB_FIELD_PREPARATION	PERIODLANDPUDDLING	Period of land puddling	Number of the week when land was rolled
TAB_FIELD_PREPARATION	MANPOWERLANDPUDDLING	Manpower used for land puddling	man-days
TAB_FIELD_PREPARATION	PERIODLANDLEVELING	Period of land leveling	Number of the week when land was leveled
TAB_FIELD_PREPARATION	MANPOWERLANDLEVELING	Manpower used for land leveling	man-days
TAB_FIELD_PREPARATION	OTHER OPERATION	Other complementary operations to land preparation
TAB_FIELD_PREPARATION	OTHERPERIOD	Period of implementation of other operations	Number of the week when other operations were carried out
TAB_FIELD_PREPARATION	MANPOWEROTHER	Manpower used for other operations	man-days
TAB_FIELD_MAINTENANCE	IDFIELD	Code to identify the field	cf. tab_field
TAB_FIELD_MAINTENANCE	IDCROP	Code to identify the crop	cf. tab_crop
TAB_FIELD_MAINTENANCE	YEARCROPPING	Cropping year	Refers to the calendar year when the crop was planted; depending on the length of its cycle, the crop may spread over into the following calendar year
TAB_FIELD_MAINTENANCE	CROPPINGSEASON	Cropping season	Season the crop was planted. In Benin, 3 seasons are distinguished: Hivg = main rainy season from April to July; Hivp = short rainy season from September to October; Cs = dry season from November to March. In Mali, 3 seasons are also distinguished: Csf = cold dry season from November to February; Csc = hot dry season from March to June; Hiv = rainy season from July to October. In Sierra Leone, 2 …
TAB_FIELD_MAINTENANCE	QUANTITYSOWN	Quantity of seed sown	kg
TAB_FIELD_MAINTENANCE	SOWINGMETHOD	Method of sowing
TAB_FIELD_MAINTENANCE	SOWINGDATE	Date of sowing	In Mali and Sierra Leone, the year the crop was first? sown was recorded during the surveys. In Benin, on the other hand, the decade in which the crop was first? sown was recorded.
TAB_FIELD_MAINTENANCE	MANPOWERSOWING
TAB_FIELD_MAINTENANCE	FIRSTCOURCEOFMANURE	Main source of manure
TAB_FIELD_MAINTENANCE	SECONDSOURCEOFMANURE	Secondary source of manure
TAB_FIELD_MAINTENANCE	QUANTITYFIRSTMANURE	Quantity of manure applied during first application	In Mali, only a single amount was reported even when two types of organic manure were reported. In Benin, for each source or type of organic fertilizer, a given quantity was recorded
TAB_FIELD_MAINTENANCE	QUANTITYSECONDMANURE	Quantity of manure applied during second application
TAB_FIELD_MAINTENANCE	PERIODOFMANUREFIRSTAPPLICATION	Date of first application of organic manure
TAB_FIELD_MAINTENANCE	PERIODOFMANURESECONDAPPLICATION	Date of second application of organic manure
TAB_FIELD_MAINTENANCE	MANPOWERFIRSTMANURE APLLICATION	Manpower used for first application of organic manure	man-days
TAB_FIELD_MAINTENANCE	MANPOWERSECONDMANURE APLLICATION	Manpower used for second application of organic manure	man-days
TAB_FIELD_MAINTENANCE	NUMBEROFORGANICMANUREAPPLICATION	Number of applications of organic manure
TAB_FIELD_MAINTENANCE	QUANTITYNPKFIRSTAPPLICATION	Quantity of NPK supplied in the first application	kg
TAB_FIELD_MAINTENANCE	QUANTITYNPKSECONDAPPLICATION	Quantity of NPK supplied in the second application	kg
TAB_FIELD_MAINTENANCE	QUANTITYNPKTHIRDAPPLICATION	Quantity of NPK supplied during third application	kg
TAB_FIELD_MAINTENANCE	PERIODNPKFIRSTAPPLICATION	Date of first application of NPK
TAB_FIELD_MAINTENANCE	PERIODNPKSECONDAPPLICATION	Date of second application of NPK
TAB_FIELD_MAINTENANCE	PERIODNPKTHIRDAPPLICATION	Date of third application of NPK
TAB_FIELD_MAINTENANCE	FORMULATIONNPK	Formulation of NPK fertilizer
TAB_FIELD_MAINTENANCE	COMPOSITIONN	Composition of nitrogen fertilizer
TAB_FIELD_MAINTENANCE	COMPOSITIONP	Composition of phosphorus fertilizer
TAB_FIELD_MAINTENANCE	COMPOSITIONK	Composition of potassium fertilizer
TAB_FIELD_MAINTENANCE	MANPOWERNPKFERTILIZERAPPLICATION	Manpower used for application of NPK fertilizer	man-days
TAB_FIELD_MAINTENANCE	QUANTITYUREA1	Quantity of urea supplied durig the first application	kg
TAB_FIELD_MAINTENANCE	QUANTITYUREA1	Quantity of urea supplied during the second application	kg per plot
TAB_FIELD_MAINTENANCE	PERIODUREA1	Date of first urea application
TAB_FIELD_MAINTENANCE	PERIODUREA2	Date of second urea application
TAB_FIELD_MAINTENANCE	MAINOEUVREAPPLICATIONUREE	Manpower used for urea application	man-days
TAB_FIELD_MAINTENANCE	NUMBERFERTILIZERAPPLICATION	Number of applications of urea and NKP fertilizers
TAB_FIELD_MAINTENANCE	MODEFERTILIZERAPPLICATION	Mode of fertilizer application
TAB_FIELD_MAINTENANCE	OTHEROPERATION	Other complementary operation aside from manure, pesticides and herbicides
TAB_FIELD_MAINTENANCE	DATEOTHEROPERATION1	Date when first complemetary operation was carried out
TAB_FIELD_MAINTENANCE	DATEOTHEROPERATION2	Date when second complemetary operation was carried out
TAB_FIELD_MAINTENANCE	NUMBEROTHEROPERATION	Number of complementary operations
TAB_FIELD_MAINTENANCE	MANPOWEROTHEROPERATION1	Manpower used for first complementary operation
TAB_FIELD_MAINTENANCE	MANPOWEROTHEROPERATION2	Manpower used for second complementary operation
TAB_FIELD_MAINTENANCE	DOSEHERBICIDE	Quanity of herbicide applied to the field (mL)	in mL
TAB_FIELD_MAINTENANCE	DATEHERBICIDE	Date of herbicide application
TAB_FIELD_MAINTENANCE	COMMERCIALNAMEHERBICIDE	Commercial name of herbicide
TAB_FIELD_MAINTENANCE	ACTIVESUBSTANCEHERBICIDE	Active substance in herbicide
TAB_FIELD_MAINTENANCE	NUMBERHERBICIDEAPPLICATION	Number of herbicide applications
TAB_FIELD_MAINTENANCE	MANPOWERHERBICIDE	Manpower used for herbicide application	man-days
TAB_FIELD_MAINTENANCE	DOSEPESTICIDE	Quantity of pesticide used to treat a field	mL
TAB_FIELD_MAINTENANCE	DATEPESTICIDE1	Date of first application of pesticide
TAB_FIELD_MAINTENANCE	DATEPESTICIDE2	Date of second application of pesticide
TAB_FIELD_MAINTENANCE	DATEPESTICIDE3	Date of third application of pesticide
TAB_FIELD_MAINTENANCE	DATEPESTICIDE4	Date of fourth application of pesticide
TAB_FIELD_MAINTENANCE	COMMERCIALNAMEPESTICIDE	Commercial name of pesticide
TAB_FIELD_MAINTENANCE	ACTIVESUBSTANCEPESTICIDE	Active substance in pesticide
TAB_FIELD_MAINTENANCE	NUMBERPESTICIDE	Number of pesticide application
TAB_FIELD_IRRIGATION	IDFIELD	Code for field identification	cf. Tab_field
TAB_FIELD_IRRIGATION	FIELDAREA	Field area	ha
TAB_FIELD_IRRIGATION	IDCROP	Code to identify crops	cf. Tab_crop
TAB_FIELD_IRRIGATION	CROPPINGYEAR	Cropping year	Refers to the calendar year the crop was sown; depending on the length of its cycle, the crop may spread over into the following calendar year
TAB_FIELD_IRRIGATION	CROPPINGSEASON	Cropping season	Season the crop was sown. In Benin 3 seasons are distinguished: Hivg = main rainy season from April to July; Hivp = short rainy season from September to October; Cs = dry season from November to March. In Mali 3 seasons are also distinguished: Csf = cold dry season from November to February; Csc = hot dry season from March to June; Hiv = rainy season from Juily to October. In Sierra Leone, 2 seas…
TAB_FIELD_IRRIGATION	PERIODIRRIGATION	Period of irrigation, number of days after sowing
TAB_FIELD_IRRIGATION	SOURCEWELL	Use of well as water source	Modalities: 1=yes; 0=no
TAB_FIELD_IRRIGATION	SOURCEDRILLING	Use of drilling as water source	Modalities: 1=yes; 0=no
TAB_FIELD_IRRIGATION	SOURCERIVER	Use of river	Modalities: 1=yes; 0=no
TAB_FIELD_IRRIGATION	SOURCEOTHER	Use of other source	Modalities: 1=yes; 0=no
TAB_FIELD_IRRIGATION	RESERVOIRUSED	Type of reservoir used for irrigation
TAB_FIELD_IRRIGATION	NBRIRRDAY	Number of irrigation events per day
TAB_FIELD_IRRIGATION	NBRDAYSIRRWEEK	Number of days of irrigation per week
TAB_FIELD_IRRIGATION	NBRDAYSIRRMONTH	Number of days of irrigation per month
TAB_FIELD_IRRIGATION	VOLUMERESERVOIR	Volume of reservoir	L
TAB_FIELD_IRRIGATION	MODEIRRIGATION	Mode of irrigation used	Sprinkler vs. gravity
TAB_FIELD_IRRIGATION	DURATIONIRRIG	Duration of irrigation	h
TAB_FIELD_IRRIGATION	NBRPERSONPERIRRIG	Number of people involved per irrigation event
TAB_FIELD_IRRIGATION	WATERVOLUMIRRI	Total irrigated water	m3
TAB_FIELD_IRRIGATION	WATERQUANTITYPERIRR	Quantity of water supplied per irrigation event	L
TAB_PLOT_FIELD_CS	IDFIELD	Code to identify the field	cf. Tab_field
TAB_PLOT_FIELD_CS	IDCROP	Code to identify the crop	cf. Tab_crop
TAB_PLOT_FIELD_CS	CROPPINGYEAR	Cropping year
TAB_PLOT_FIELD_CS	CROPPINGSEASON	Cropping season
TAB_PLOT_FIELD_CS	NUMBERPLOT	Plot number	Plots refer to the quadrats used to evaluate crop yields
TAB_PLOT_FIELD_CS	AREAFIELD	Size of plot in m2
TAB_PLOT_FIELD_CS	NUMBERPLANT	Number of plants in a plot
TAB_PLOT_FIELD_CS	NUMBERHARVPLANT	Number of plants harvested per plot
TAB_PLOT_FIELD_CS	NUMBERTUBERS	Number of tubers	Only for potatoes in Mali and sweet potatoes in Benin
TAB_PLOT_FIELD_CS	NUMBERTUBERSNONPERISH	Number of undamaged tubers	Only for potatoes in Mali
TAB_PLOT_FIELD_CS	NUMBERTUBERSPERISH	Number of rotten tubers	Only for potatoes in Mali
TAB_PLOT_FIELD_CS	WEIGHTUBERTOTAL	Total weight of harvested tubers	Only for potatoes in Mali and sweet potatoes in Benin
TAB_PLOT_FIELD_CS	WEIGHTTUBERSNONPERISH	Weight of undamaged tubers harvested (kg)	Only for potatoes in Mali
TAB_PLOT_FIELD_CS	NUMBERTUBERSPERISH	Weight of rotten tubers harvested (kg)	Only for potatoes in Mali
TAB_PLOT_FIELD_CS	WEIGHTTUBBROK	Number of broken tubers	Only for potatoes in Mali
TAB_PLOT_FIELD_CS	NUBTUBSMALLCALI	Number of small caliber tubers	Only for potatoes in Mali
TAB_PLOT_FIELD_CS	WEIGHTTUBBROK	Weight of broken tubers (kg)	Only for potatoes in Mali
TAB_PLOT_FIELD_CS	WEIGHTTUBSMALLCALI	Weight of small caliber tubers (kg)	Only for potatoes in Mali
TAB_PLOT_FIELD_CS	WEIGHTNONTUB	Weight of other crops except rice and potatoes (kg)	Only for potatoes in Mali and sweet potatoes in Benin
TAB_PLOT_FIELD_CSF	IDFIELD	Code to identify the field	cf. Tab_field
TAB_PLOT_FIELD_CSF	IDCROP	Code to identify the crop	cf. Tab_crop
TAB_PLOT_FIELD_CSF	CROPPINGYEAR	Cropping year
TAB_PLOT_FIELD_CSF	CROPPINGSEASON	Cropping season
TAB_PLOT_FIELD_CSF	NUMBERPLOT	Plot number	Plots refer to the quadrats used to evaluate crop yields
TAB_PLOT_FIELD_CSF	AREAFIELD	Size of plot in m2
TAB_PLOT_FIELD_CSF	NUMBERPLANT	Number of plants per plot
TAB_PLOT_FIELD_CSF	NUMBERHARVPLANT	Number of plants harvested per plot
TAB_PLOT_FIELD_CSF	NUMBERTUBERS	Number of tubers	Only for potatoes in Mali and sweet potatoes in Benin
TAB_PLOT_FIELD_CSF	NUMBERTUBERSNONPERISH	Number of undamaged tubers	Only for potatoes in Mali
TAB_PLOT_FIELD_CSF	NUMBERTUBERSPERISH	Number of rotten tubers	Only for potatoes in Mali
TAB_PLOT_FIELD_CSF	WEIGHTUBERTOTAL	Total weight of tubers harvested	Only for potatoes in Mali and sweet potatoes in Benin
TAB_PLOT_FIELD_CSF	WEIGHTTUBERSNONPERISH	Weight of undamaged tubers harvested (kg)	Only for potatoes in Mali
TAB_PLOT_FIELD_CSF	NUMBERTUBERSPERISH	Weight of rotten tubers harvested(kg)	Only for potatoes in Mali
TAB_PLOT_FIELD_CSF	WEIGHTTUBBROK	Number of broken tubers	Only for potatoes in Mali
TAB_PLOT_FIELD_CSF	NUBTUBSMALLCALI	Number of small caliber tubers	Only for potatoes in Mali
TAB_PLOT_FIELD_CSF	WEIGHTTUBBROK	Weight of broken tubers (kg)	Only for potatoes in Mali
TAB_PLOT_FIELD_CSF	WEIGHTTUBSMALLCALI	Weight of small caliber tubers (kg)	Only for potatoes in Mali
TAB_PLOT_PROD_HIV	IDFIELD	Code to identify the field
TAB_PLOT_PROD_HIV	IDCROP	Code to identify the crop
TAB_PLOT_PROD_HIV	CROPPINGYEAR	Cropping year
TAB_PLOT_PROD_HIV	CROPPINGSEASON	Cropping season
TAB_PLOT_PROD_HIV	NUMBERPLOT	Plot number	Each plot has a surface area of 1m2 for rice
TAB_PLOT_PROD_HIV	NUMBREPLANT20DAS	Number of plants at 20 days after sowing	Each plot has a surface area of 1m2 for rice
TAB_PLOT_PROD_HIV	NUMBREPLANT75DAS	Number of plants at 75 days after sowing	Each plot has a surface area of 1m2 for rice
TAB_PLOT_PROD_HIV	NUMBERPANPLOT	Number of panicles per plot	Each plot has a surface area of 1m2 for rice
TAB_PLOT_PROD_HIV	AVERHEIGHT	Average height of plants at maturity per plot	Each plot has a surface area of 1m2 for rice
TAB_PLOT_PROD_HIV	NUMBGRAINPANI	Number of grains per panicle
TAB_PLOT_PROD_HIV	PERCWHOLEGRAIN	Average percentage of whole grain
TAB_PLOT_PROD_HIV	WEIGHT1000GRAIN	Average 1000 grain weight
TAB_FIELD_RESIDUS	IDFIELD	Code to identify the field
TAB_FIELD_RESIDUS	IDCROP	Code to identify the crop
TAB_FIELD_RESIDUS	CROPPINGYEAR	Cropping year
TAB_FIELD_RESIDUS	CROPPINGSEASON	Cropping season
TAB_FIELD_RESIDUS	DATEHARVEST	Date of harvest
TAB_FIELD_RESIDUS	RESIDUEXPORT	Variable to evaluate if crop residues exported from the field	Modalities: 1=Yes; 0=No
TAB_FIELD_RESIDUS	RESIDUANIFOOD	Variable to evaluate if crop residues are used to feed animals	Modalities: 1=Yes; 0=No
TAB_FIELD_RESIDUS	RESIDUBURN	Variable to evaluate if crop residues are burned	Modalities: 1=Yes; 0=No
TAB_FIELD_RESIDUS	RESIDUSINCOR	Variable to evaluate if crop residues are incorporated in the soil	Modalities: 1=Yes; 0=No
TAB_FIELD_RESIDUS	RESIDUCOMPOS	Variable to evaluate if crop residues are used for compost	Modalities: 1=Yes; 0=No
TAB_FIELD_RESIDUS	RESIDUABANDON	Variable to evaluate if crop residues are left in the field	Modalities: 1=Yes; 0=No
TAB_FIELD_RESIDUS	RESIDUOTHE	Variable to evaluate if crop residues are used for other purposes	Modalities: 1=Yes; 0=No
TAB_FIELD_WEED	IDFIELD	Code to identify the field
TAB_FIELD_WEED	IDCROP	Code to identify the crop
TAB_FIELD_WEED	CROPPINGYEAR	Cropping year
TAB_FIELD_WEED	CROPPINGSEASON	Cropping season
TAB_FIELD_WEED	FIRSTDOMINANTADVBEFCROPINSTA	First dominant weed before the crop is planted	The scientific names are coded in 02 letters, the first representing the genus and the second the species
TAB_FIELD_WEED	SECONDDOMINANTADVBEFCROPINSTA	Second dominant weed before the crop is planted	The scientific names are coded in 02 letters, the first representing the genus and the second the species
TAB_FIELD_WEED	THIRDDOMINANTADVBEFCROPINSTA	Third dominant weed before the crop is planted	The scientific names are coded in 02 letters, the first representing the genus and the second the species
TAB_FIELD_WEED	FIRSTDAMAWEED	First most damaging weed	The scientific names are coded in 02 letters, the first representing the genus and the second the species
TAB_FIELD_WEED	SECONDDAMAWEED	Second most damaging weed	The scientific names are coded in 02 letters, the first representing the genus and the second the species
TAB_FIELD_WEED	THIRDDAMAWEED	Third most damaging weed	The scientific names are coded in 02 letters, the first representing the genus and the second the species
TAB_FIELD_WEED	SOILCOV30DAS	Soil coverage at 30 DAS	Visual assessment at 30 DAS 1=low, 2=middle, 3=high
TAB_FIELD_WEED	WEEDABONBEFWEEDING	Weed abundance before weeding	Visual assessment 1=low, 2=middle, 3=high
TAB_FIELD_WEED	SOILCOV45DAS	Soil coverage at 45 DAS	Visual assessment at 45 DAS 1=low, 2=middle, 3=high
TAB_FIELD_WEED	NATFIRSTDAMA	Nature of first damage to plants	Example: disease, wilting
TAB_FIELD_WEED	NATSECONDDAMA	Nature of second damage to plants	Example: disease, wilting
TAB_FIELD_WEED	DEGREEDAMPLANT	Degree of damage to plants	Visual assessment 1=low, 2=middle, 3=high
TAB_FIELD_WEED	DESCRIPTIONDAMPLANT	Detailed description of damage
TAB_LIST_WEED	IDWEED	Code to identify weed	Scientific names are coded with 2 letters. The first represents the gender and the second the species
TAB_LIST_WEED	GENDERWEED	Gender of weed
TAB_LIST_WEED	SPECIESWEED	Species of weed
TAB_LIST_WEED	AUTHORWEED	Author in latin nomenclature
TAB_LIST_WEED	LOCALWEEDNAME	Weed name in local language
TAB_LIST_WEED	LANGUAGENAME	Name of local language
TAB_FIELD_SOILANALYSIS	IDVILLAGE	Code to identify village	cf. Tab_plot
TAB_FIELD_SOILANALYSIS	IDFIELD	Code to identify field	cf. Tab_crop
TAB_FIELD_SOILANALYSIS	SAMPLINGPERIOD	Sampling period during the year	1 = End of rice crop - beginning of potato crop (beginning of cold off season), 2 = End of potato crop - beginning of vegetable crops (beginning of warm off-season), 3 = End of vegetable crops - beginning of rice crop (beginning of rainy season)
TAB_FIELD_SOILANALYSIS	PHH2O	pH of water
TAB_FIELD_SOILANALYSIS	ORGCARB	Soil organic carbon (%)
TAB_FIELD_SOILANALYSIS	NTOTAL	Total nitrogen (%)
TAB_FIELD_SOILANALYSIS	ASSIMABLE P	Available phosphorus (ppm)
TAB_FIELD_SOILANALYSIS	CEC	Cation exchange capacity (meq/100g)
TAB_FIELD_SOILANALYSIS	CAEXCHANG	Exchangeable calcium
TAB_FIELD_SOILANALYSIS	MG	Exchageable magnesium
TAB_FIELD_SOILANALYSIS	K	Exchageable potassium
TAB_FIELD_SOILANALYSIS	NA	Exchangeable sodium
TAB_FIELD_SOILANALYSIS	SAND	Percentage of sand (%)
TAB_FIELD_SOILANALYSIS	SILD	Percentage of silt (%)
TAB_FIELD_SOILANALYSIS	CLAY	Percentage of clay (%)

## Sheet: VILLAGE
IDVILLAGE	NAMEVILLAGE	IDWEATHERSTATION	NAMELOWLAND	NAMEDISTRICT	NAMEREGION	NAMECOUNTRY
Doum	Doumanaba	Doum	Doumanaba	Doumanaba	Sikasso	Mali
Zamp	Zamperso	Doum	Doumanaba	Doumanaba	Sikasso	Mali
Boro	Boro	Doum	Doumanaba	Doumanaba	Sikasso	Mali
Zigu	Ziguena	Doum	Doumanaba	Doumanaba	Sikasso	Mali
Bama	Bamadougou	Bama	Bamadougou	Zangaradougou	Sikasso	Mali
Mank	Manonkpon	Iita	Manonkpon	Houeyogbe	Mono	Benin
Houi	Houin-Tokpa	Iita	Houin-Tokpa	Lokossa	Mono	Benin
Klou	Klouvime	Iita	Klouvime	Dogbo	Couffo	Benin
Sazu	Sazue	Iita	Sazue	Grand-Popo	Mono	Benin
Sewa	Sewahoue	Iita	Sewahoue	Lalo	Couffo	Benin
Tann	Tannahum	Sile	Tannahum	Bo	Bo	Sierra-Leone
Gbal	Gbalehum	Sile	Gbalehum	Bo	Bo	Sierra-Leone
Lemb	Lembema	Sile	Lembema	Bo	Bo	Sierra-Leone
Blam	Blama	Sile	Blama	Kenema	Kenema	Sierra-Leone

## Sheet: FIELD
IDFARMER	IDVILLAGE	YEARCROPPING	IDFIELD	COORDGPSX	COORDGPSY	ECOLOGY	LOCATION IN THE TOPOSEQUENCE	AREAPERFIELDHA
Bama_AbBa	Bama	2014	M248	-5.57788	11.4295	lowland	fringe	0.0941
Bama_AbBa	Bama	2013	M373	-5.56932	11.4372	lowland	fringe	0.15
Bama_AbBa	Bama	2014	M373	-5.56932	11.4372	lowland	fringe	0.154193
Bama_AbBa	Bama	2013	M248	-5.57788	11.4295	lowland	fringe	0.2
Bama_AbSa	Bama	2013	M272	-5.57239	11.4295	lowland	upper part	0.22
Bama_AbSa	Bama	2013	M271	-5.57286	11.4296	lowland	upper part	0.26
Bama_AbSa	Bama	2014	M271	-5.57286	11.4296	lowland	upper part	0.260928
Bama_AbSa	Bama	2014	M272	-5.57239	11.4295	lowland	upper part	0.3332
Bama_AbSa	Bama	2013	M346	-5.57296	11.432	lowland	upper part	0.45
Bama_AbSa	Bama	2013	M194	-5.56889	11.4267	lowland	fringe	0.16
Bama_AbSa	Bama	2014	M194	-5.56889	11.4267	lowland	fringe	0.279145
Bama_AbSa	Bama	2014	M230	-5.56861	11.4261	lowland	fringe	0.5477
Bama_AbSa	Bama	2013	M230	-5.56861	11.4261	lowland	fringe	0.55
Bama_AdBCo	Bama	2014	M142	-5.57134	11.4322	lowland	lower part	0.138
Bama_AdBCo	Bama	2013	M139	-5.57187	11.4325	lowland	lower part	0.32
Bama_AdBCo	Bama	2013	M142	-5.57134	11.4322	lowland	lower part	0.35
Bama_AdBCo	Bama	2013	M395	-5.57748	11.4338	lowland	fringe	0.17
Bama_AdBCo	Bama	2014	M333	-5.57748	11.4338	lowland	fringe	0.429519
Bama_AdBCo	Bama	2013	M333	-5.57748	11.4338	lowland	fringe	0.43
Bama_AdCo	Bama	2013	M23	-5.57932	11.4281	lowland	upper part	0.09
Bama_AdCo	Bama	2013	M258	-5.57977	11.4278	lowland	upper part	0.11
Bama_AdCo	Bama	2013	M9002	-5.58126	11.4285	lowland	upper part	0.19
Bama_AdCo	Bama	2014	M9002	-5.58126	11.4285	lowland	upper part	0.193155
Bama_AdCo	Bama	2013	M242	-5.57984	11.4288	lowland	upper part	0.21
Bama_AdCo	Bama	2013	M201	-5.56954	11.4272	lowland	upper part	0.21
Bama_AdCo	Bama	2013	M3902	-5.57587	11.4296	lowland	upper part	0.3
Bama_AdCo	Bama	2013	M253	-5.57535	11.4305	lowland	upper part	0.36
Bama_AdCo	Bama	2013	M4002	-5.58149	11.4271	lowland	upper part	0.37
Bama_AdCo	Bama	2014	M4002	-5.58149	11.4271	lowland	upper part	0.373086
Bama_AdCo	Bama	2013	M5002	-5.5723	11.4285	lowland	upper part	0.8
Bama_AdCo	Bama	2013	M360	-5.56619	11.4315	lowland	upper part	0.95
Bama_AdCo	Bama	2013	M206	-5.57013	11.4279	lowland	fringe	0.42
Bama_AdDi	Bama	2013	M222	-5.57778	11.429	lowland	upper part	0.07
Bama_AdDi	Bama	2014	M222	-5.57778	11.429	lowland	upper part	0.0742719
Bama_AdDi	Bama	2014	M246	-5.57813	11.4293	lowland	fringe	0.10759
Bama_AdDi	Bama	2013	M246	-5.57813	11.4293	lowland	fringe	0.11
Bama_AdDi	Bama	2013	M235	-5.57365	11.4342	lowland	fringe	0.16
Bama_AdDi	Bama	2013	M65	-5.57586	11.4318	lowland	fringe	0.3
Bama_AdDi	Bama	2014	M65	-5.57586	11.4318	lowland	fringe	0.303483
Bama_AlCo	Bama	2014	M281	-5.57091	11.4289	lowland	fringe	0.144841
Bama_AlCo	Bama	2013	M281	-5.57091	11.4289	lowland	fringe	0.32
Bama_AlCo	Bama	2013	M251	-5.57605	11.4292	lowland	fringe	0.68
Bama_AlCo	Bama	2014	M251	-5.57605	11.4292	lowland	fringe	0.683318
Bama_BaBe	Bama	2014	M70	-5.57468	11.4336	lowland	fringe	0.21
Bama_BaBe	Bama	2013	M339	-5.5756	11.4347	lowland	fringe	0.43
Bama_BaBe	Bama	2013	M70	-5.57468	11.4336	lowland	fringe	0.5
Bama_BaBe	Bama	2013	M132	-5.5669	11.4332	lowland	fringe	0.81
Bama_BaCo	Bama	2013	M225	-5.56467	11.4356	lowland	upper part	0.59
Bama_BaCo	Bama	2014	M225	-5.56467	11.4356	lowland	upper part	0.884821
Bama_ChBa	Bama	2014	M275	-5.57158	11.4293	lowland	upper part	0.1163
Bama_ChBa	Bama	2013	M275	-5.57158	11.4293	lowland	upper part	0.2
Bama_ChBa	Bama	2014	M267	-5.57433	11.4296	lowland	upper part	0.255399
Bama_ChBa	Bama	2013	M267	-5.57433	11.4296	lowland	upper part	0.26
Bama_ChBa	Bama	2014	M213	-5.57123	11.4282	lowland	upper part	0.2837
Bama_ChBa	Bama	2013	M213	-5.57123	11.4282	lowland	upper part	0.31
Bama_DrSo	Bama	2013	M138	-5.57203	11.4323	lowland	fringe	0.19
Bama_DrSo	Bama	2014	M138	-5.57198	11.4323	lowland	fringe	0.2273
Bama_DrSo	Bama	2013	M349	-5.57198	11.4338	lowland	fringe	0.35
Bama_IbCo	Bama	2013	M260	-5.57875	11.428	lowland	upper part	0.24
Bama_IbCo	Bama	2014	M260	-5.57875	11.428	lowland	upper part	0.241881
Bama_LaCo	Bama	2013	M21	-5.58025	11.4287	lowland	lower part	0.27
Bama_LaCo	Bama	2014	M34	-5.57828	11.4292	lowland	lower part	0.287459
Bama_LaCo	Bama	2013	M34	-5.57828	11.4292	lowland	lower part	0.29
Bama_LaDo	Bama	2013	M217	-5.57152	11.4291	lowland	fringe	0.14
Bama_LaDo	Bama	2013	M16	-5.58167	11.4271	lowland	fringe	0.28
Bama_MaSa	Bama	2013	M208	-5.57273	11.4295	lowland	lower part	0.1
Bama_MaSa	Bama	2013	M280	-5.571	11.4291	lowland	lower part	0.13
Bama_MaSa	Bama	2013	M318	-5.56371	11.4327	lowland	lower part	0.13
Bama_MaSa	Bama	2014	M280	-5.571	11.4291	lowland	lower part	0.130682
Bama_MaSa	Bama	2013	M390	-5.57959	11.4326	lowland	lower part	0.26
Bama_MaSa	Bama	2013	M289	-5.57026	11.4301	lowland	lower part	0.27
Bama_MaSa	Bama	2014	M391	-5.57947	11.4314	lowland	lower part	0.299756
Bama_MaSa	Bama	2013	M391	-5.57947	11.4314	lowland	lower part	0.3
Bama_MoSo	Bama	2013	M4402	-5.57446	11.4295	lowland	fringe	0.17
Bama_MoSo	Bama	2014	M4402	-5.57446	11.4295	lowland	fringe	0.1746
Bama_MoSo	Bama	2013	M186	-5.56816	11.4262	lowland	fringe	0.19
Bama_MoSo	Bama	2013	M108	-5.56534	11.4309	lowland	fringe	0.19
Bama_MoSo	Bama	2014	M186	-5.56816	11.4262	lowland	fringe	0.194577
Bama_SeBa	Bama	2013	M90	-5.57388	11.4346	lowland	lower part	0.41
Bama_SeBa	Bama	2014	M90	-5.57388	11.4346	lowland	lower part	0.4115
Bama_SeBa	Bama	2013	M296	-5.56759	11.4292	lowland	lower part	0.5
Bama_SeBa	Bama	2014	M296	-5.56759	11.4292	lowland	lower part	0.5008
Bama_YoOu	Bama	2013	M266	-5.57457	11.4296	lowland	lower part	0.13
Bama_YoOu	Bama	2013	M337	-5.57551	11.4329	lowland	lower part	0.27
Bama_YoOu	Bama	2014	M284	-5.57044	11.429	lowland	upper part	0.379195
Bama_YoOu	Bama	2013	M284	-5.57044	11.429	lowland	upper part	0.38
Bama_YoOu	Bama	2013	M68	-5.57534	11.4325	lowland	fringe	0.71
Bama_YoSa	Bama	2013	M101	-5.56376	11.4282	lowland	upper part	0.35
Bama_YoSa	Bama	2013	M348	-5.57133	11.4338	lowland	fringe	0.5
Bama_YoSa	Bama	2013	M384	-5.56987	11.4318	lowland	fringe	0.51
Blam_AlHu	Blam	2014	S1075			lowland		0.004142
Blam_An	Blam	2014	S1084			lowland		0.026717
Blam_BaBo	Blam	2014	S1059			lowland		0.020776
Blam_BaJo	Blam	2014	S1051			lowland		0.016315
Blam_BaKu	Blam	2014	S1063			lowland		0.022426
Blam_BaSa	Blam	2014	S1078			lowland		0.09297
Blam_BoAn	Blam	2014	S1094			lowland		0.063261
Blam_BoGb	Blam	2014	S1082			lowland		0.0635
Blam_CoYe	Blam	2014	S1050			lowland		0.16764
Blam_DaAm	Blam	2014	S1065			lowland		0.010974
Blam_DeD	Blam	2014	S1095			lowland		0.1212
Blam_Em	Blam	2014	S1093			lowland		0.089
Blam_FaMi	Blam	2014	S1096			lowland		0.039737
Blam_FoFa	Blam	2014	S1067			lowland		0.001684
Blam_FoMo	Blam	2014	S1080			lowland		0.02757
Blam_FoMu	Blam	2014	S1083			lowland		0.014207
Blam_GoIs	Blam	2014	S1062			lowland		0.026809
Blam_HaBe	Blam	2014	S1071			lowland		0.0208
Blam_HaLa	Blam	2014	S1060			lowland		0.02638
Blam_JoJa	Blam	2014	S1081			lowland		0.007612
Blam_JoSo	Blam	2014	S1066			lowland		0.028062
Blam_KaAb	Blam	2014	S1097			lowland		0.013575
Blam_KaAg	Blam	2014	S1091			lowland		0.001178
Blam_KaAl	Blam	2014	S1070			lowland		0.036472
Blam_KaAm	Blam	2014	S1098			lowland		0.003074
Blam_KaIs	Blam	2014	S1073			lowland		0.044903
Blam_KaKa	Blam	2014	S1090			lowland		0.044281
Blam_KaMe	Blam	2014	S1087			lowland		0.039481
Blam_KaMh	Blam	2014	S1088			lowland		0.04485
Blam_KaMo	Blam	2014	S1057			lowland		0.07882
Blam_KaSu	Blam	2014	S1064			lowland		0.053009
Blam_KaTe	Blam	2014	S1076			lowland		0.058765
Blam_KoFa	Blam	2014	S1061			lowland		0.018494
Blam_KoHa	Blam	2014	S1074			lowland		0.03427
Blam_KoLa	Blam	2014	S1079			lowland		0.071585
Blam_MaSt	Blam	2014	S1092			lowland		0.035648
Blam_MoFa	Blam	2014	S1068			lowland		0.033894
Blam_MoHa	Blam	2014	S1054			lowland		0.003519
Blam_Os	Blam	2014	S1099			lowland		0.02026
Blam_PaHa	Blam	2014	S1053			lowland		0.010712
Blam_SaKa	Blam	2014	S1069			lowland		0.02039
Blam_SaMa	Blam	2014	S1077			lowland		0.022078
Blam_SeAl	Blam	2014	S1089			lowland		0.018929
Blam_SeFo	Blam	2014	S1086			lowland		0.012673
Blam_SeGa	Blam	2014	S1085			lowland		0.078116
Blam_SeHa	Blam	2014	S1072			lowland		0.026877
Blam_SeKu	Blam	2014	S1052			lowland		0.01295
Blam_SwHa1	Blam	2014	S1055			lowland		0.021314
Blam_SwHa2	Blam	2014	S1056			lowland		0.020924
Blam_VaJa	Blam	2014	S1058			lowland		0.031009
Boro_DaKo	Boro	2014	M48	-5.98773	11.7198	lowland	lower part	0.21405
Boro_DaKo	Boro	2013	M48	-5.98773	11.7198	lowland	lower part	0.28
Boro_DaKo	Boro	2013	M47	-5.9876	11.7192	lowland	lower part	0.6
Boro_DaKo	Boro	2014	M47	-5.9876	11.7192	lowland	lower part	0.6
Boro_MaTr	Boro	2013	M54	-5.98804	11.7233	lowland	lower part	0.33
Boro_MaTr	Boro	2014	M52	-5.9926	11.7214	lowland		0.3
Boro_NtTr	Boro	2013	M56	-5.98377	11.7223	lowland	lower part	0.87
Boro_SaDi	Boro	2013	M57	-5.98756	11.7211	lowland	lower part	0.21
Boro_SaDi	Boro	2014	M49	-5.98997	11.7224	lowland	lower part	0.24686
Boro_SaDi	Boro	2013	M49	-5.98997	11.7224	lowland	lower part	0.3
Boro_TiDe	Boro	2013	M5001	-5.99054	11.7225	lowland	lower part	0.11
Boro_TiDe	Boro	2014	M51	-5.99755	11.725	lowland		0.26
Boro_YoDe	Boro	2013	M53	-5.98897	11.7225	lowland	lower part	0.28
Doum_BaDi	Doum	2013	M592	-5.92861	11.6961	lowland	lower part	0.98
Doum_BaKe	Doum	2014	M314	-5.94342	11.6953	lowland	fringe	0.26
Doum_BaKe	Doum	2013	M314	-5.90302	11.6625	lowland	fringe	0.26
Doum_BaKe	Doum	2014	M313	-5.91544	11.6705	lowland	fringe	0.3
Doum_BaKe	Doum	2013	M313	-5.90302	11.6625	lowland	fringe	0.3
Doum_BaTR	Doum	2013	M316	-5.9444	11.6817	lowland	upper part	2.06
Doum_BoSa	Doum	2014	M312	-5.95701	11.6996	lowland	lower part	0.18428
Doum_BoSa	Doum	2013	M312	-5.95701	11.6996	lowland	lower part	1.39
Doum_ChKe	Doum	2013	M311	-5.91182	11.6653	lowland	fringe	0.8
Doum_ChKe	Doum	2014	M510	-5.90709	11.6662	lowland		0.8187
Doum_DrNSa	Doum	2014	M610	-5.93279	11.6989	lowland		0.10264
Doum_KaBe	Doum	2013	M320	-5.94342	11.6953	lowland	lower part	0.37
Doum_MaDi	Doum	2013	M533	-5.9244	11.7013	lowland	fringe	0.56
Doum_McSa	Doum	2013	M319	-5.94569	11.7054	lowland	fringe	0.48
Doum_McSa	Doum	2013	M445	-5.91184	11.6685	lowland	fringe	0.61
Doum_NaSa	Doum	2014	M1279	-5.96275	11.699	lowland	fringe	0.27921
Doum_NaSa	Doum	2013	M1279	-5.96275	11.699	lowland	fringe	0.71
Doum_NgoSa	Doum	2014	M247	-5.94899	11.6844	lowland	upper part	0.4125
Doum_NgoSa	Doum	2013	M247	-5.94899	11.6844	lowland	upper part	0.97
Doum_NoSa	Doum	2013	M74	-5.95862	11.7054	lowland	lower part	0.66
Doum_NoSa	Doum	2014	M74	-5.95862	11.7054	lowland	lower part	0.81561
Doum_OuChSa	Doum	2013	M347	-5.93835	11.6769	lowland	fringe	0.65
Doum_SaNo	Doum	2013	M262	-5.9473	11.6813	lowland	upper part	4.7
Doum_SaNo	Doum	2013	M315	-5.94555	11.6843	lowland	fringe	1.17
Doum_SiDi	Doum	2013	M680	-5.9315	11.7095	lowland	fringe	0.96
Doum_TiDSa	Doum	2014	M518	-5.90399	11.6601	lowland		0.17554
Doum_YaBe	Doum	2013	M585	-5.92713	11.7022	lowland	fringe	1.15
Doum_YaBSa	Doum	2014	M1396	-5.93227	11.6968	lowland	upper part	0.35055
Doum_YaBSa	Doum	2013	M1396	-5.93227	11.6968	lowland	upper part	1.03
Doum_YaKo	Doum	2013	M643	-5.92947	11.7039	lowland	fringe	1.08
Doum_ZiBa	Doum	2013	M317	-5.94927	11.6887	lowland	upper part	4.65
Doum_ZiBa	Doum	2014	M1000	-5.96655	11.6983	lowland	fringe	0.67875
Doum_ZiBa	Doum	2013	M1000	-5.96655	11.6983	lowland	fringe	1.63
DoZi_YaZi	Doum	2013	M385	-5.94077	11.6829	lowland	lower part	0.53
DoZi_YaZi	Doum	2014	M385	-5.94077	11.6829	lowland	lower part	0.53
DoZi_YaZi	Zigu	2013	M14	-5.87108	11.6714	lowland	fringe	0.18
DoZi_YaZi	Doum	2014	M79	-5.95588	11.7021	lowland	fringe	1
DoZi_YaZi	Doum	2013	M79	-5.95588	11.7021	lowland	fringe	1.07
Gbal_AmJo	Gbal	2014	S1037			lowland		0.012487
Gbal_AmUm	Gbal	2014	S1036			lowland		0.016479
Gbal_JaJo	Gbal	2014	S1039			lowland		0.042403
Gbal_JoJa	Gbal	2014	S1031			lowland		0.026408
Gbal_leAm	Gbal	2014	S1034			lowland		0.016506
Gbal_leMu	Gbal	2014	S1030			lowland		0.045451
Gbal_MoKi	Gbal	2014	S1035			lowland		0.016714
Gbal_MoPa	Gbal	2014	S1027			lowland		0.074324
Gbal_PuJo	Gbal	2014	S1038			lowland		0.021576
Gbal_PuZa	Gbal	2014	S1032			lowland		0.057536
Gbal_RoKe	Gbal	2014	S1028			lowland		0.034923
Gbal_SaTa	Gbal	2014	S1025			lowland		0.028945
Gbal_StBo	Gbal	2014	S1024			lowland		0.015372
Gbal_StMu	Gbal	2014	S1026			lowland		0.043229
Gbal_YaAb	Gbal	2014	S1023			lowland		0.065468
Gbal_YaMu	Gbal	2014	S1029			lowland		0.10251
Gbal_YaSu	Gbal	2014	S1033			lowland		0.030133
Houi_AA	Houi	2013	B2094	2.00917	6.73333	lowland	lower part	0.017955
Houi_AA	Houi	2013	B2095	2.00972	6.73028	lowland	lower part	0.062306
Houi_AA	Houi	2013	B2098	1.75861	6.69889	lowland	lower part	0.083418
Houi_AA	Houi	2013	B2097	1.75	6.72528	lowland	lower part	0.10757
Houi_AA	Houi	2013	B2093	2.00417	6.73028	lowland	lower part	0.11293
Houi_AA	Houi	2013	B2091	2.00472	6.73667	lowland	lower part	0.11543
Houi_AA	Houi	2013	B2092	2.00472	6.73667	lowland	lower part	0.11543
Houi_AA	Houi	2013	B2099	2.00167	6.70417	lowland	upper part	0.055646
Houi_AA	Houi	2013	B2096	2.00722	6.7275	lowland	fringe	0.11994
Houi_AD	Houi	2013	B2116	1.99972	6.74167	lowland	lower part	0.061333
Houi_AD	Houi	2013	B2117	2.01028	6.72028	lowland	lower part	0.10613
Houi_AD	Houi	2013	B2118	1.99611	6.74833	lowland	fringe	0.10761
Houi_ADE	Houi	2013	B2129	1.75472	6.70111	lowland	lower part	0.0273
Houi_ADE	Houi	2013	B2128	2.01028	6.72028	lowland	lower part	0.1038
Houi_ADE	Houi	2013	B2127	2.00972	6.7125	lowland	fringe	0.047
Houi_AE	Houi	2013	B2105	1.99361	6.76889	lowland	fringe	0.0458
Houi_AE	Houi	2013	B2104	1.99417	6.7525	lowland	fringe	0.0662
Houi_AE	Houi	2013	B2103	1.99778	6.7525	lowland	fringe	0.0757
Houi_AH	Houi	2013	B2107	1.99667	6.76889	lowland	fringe	0.0387
Houi_AH	Houi	2013	B2106	1.99611	6.76222	lowland	fringe	0.2043
Houi_AT	Houi	2013	B2124	1.99833	6.70444	lowland	upper part	0.0424
Houi_AT	Houi	2013	B2126	2.00111	6.73639	lowland	fringe	0.117
Houi_AT	Houi	2013	B2125	2.00583	6.71417	lowland	fringe	0.1178
Houi_DA	Houi	2013	B2132	1.755	6.7125	lowland	lower part	0.0311
Houi_DA	Houi	2013	B2130	1.75611	6.71667	lowland	lower part	0.0595
Houi_DA	Houi	2013	B2131	1.75167	6.71667	lowland	fringe	0.0621
Houi_DD	Houi	2013	B2114	1.99917	6.70083	lowland	lower part	0.054394
Houi_DD	Houi	2013	B2115	1.75444	6.72778	lowland	lower part	0.095553
Houi_DL	Houi	2013	B2123	2.00194	6.71194	lowland	lower part	0.0529
Houi_DL	Houi	2013	B2122	1.75167	6.70167	lowland	fringe	0.0438
Houi_DM	Houi	2013	B2082	1.75389	6.72417	lowland	lower part	0.033622
Houi_DM	Houi	2013	B2081	1.75667	6.72306	lowland	lower part	0.038093
Houi_DM	Houi	2013	B2086	1.99806	6.70778	lowland	lower part	0.048347
Houi_DM	Houi	2013	B2083	1.75194	6.70889	lowland	lower part	0.053268
Houi_DM	Houi	2013	B2080	1.75222	6.705	lowland	lower part	0.055595
Houi_DM	Houi	2013	B2084	2.00889	6.71611	lowland	lower part	0.058676
Houi_DM	Houi	2013	B2085	1.995	6.73	lowland	upper part	0.050174
Houi_HP	Houi	2013	B2089	2.00194	6.70806	lowland	lower part	0.047017
Houi_HP	Houi	2013	B2090	2.00389	6.72306	lowland	upper part	0.053478
Houi_HP	Houi	2013	B2087	2.00556	6.70444	lowland	fringe	0.049791
Houi_HP	Houi	2013	B2088	2.00556	6.70833	lowland	fringe	0.050498
Houi_SE	Houi	2013	B2113	1.99722	6.71889	lowland	upper part	0.047405
Houi_SE	Houi	2013	B2112	1.99639	6.72278	lowland	upper part	0.05273
Houi_SE	Houi	2013	B2111	1.99583	6.72611	lowland	upper part	0.056079
Houi_SK	Houi	2013	B2110	2.005	6.72	lowland	lower part	0.0484
Houi_SK	Houi	2013	B2109	2.00944	6.70889	lowland	lower part	0.0536
Houi_SK	Houi	2013	B2108	2.00944	6.705	lowland	lower part	0.0577
Houi_TP	Houi	2013	B2121	2.00917	6.70139	lowland	lower part	0.0601
Houi_TP	Houi	2013	B2120	2.00583	6.71417	lowland	fringe	0.0492
Houi_TP	Houi	2013	B2119	1.75194	6.7125	lowland	fringe	0.0552
Houi_ZK	Houi	2013	B2100	1.99056	6.74111	lowland	lower part	0.039491
Houi_ZK	Houi	2013	B2101	1.99611	6.74083	lowland	lower part	0.045243
Houi_ZK	Houi	2013	B2102	1.99694	6.7375	lowland	lower part	0.05209
Klou_AN	Klou	2013	B2144	3.17639	8.12833	lowland	lower part	0.72899
Klou_AN	Klou	2013	B2145	11.8842	6.81806	lowland	lower part	0.92159
Klou_AN	Klou	2013	B2146	1.73778	6.8925	lowland	fringe	0.42062
Klou_AN	Klou	2013	B2148	1.85083	6.85722	upland		0.59572
Klou_AN	Klou	2013	B2147	1.89917	6.90611	upland		0.62914
Klou_AN	Klou	2013	B2150	1.80778	7.00917	upland		0.62991
Klou_AN	Klou	2013	B2149	1.86694	7.00083	upland		0.71995
Klou_AS	Klou	2013	B2154	1.70639	6.75917	lowland	lower part	0.44963
Klou_AS	Klou	2013	B2153	1.78472	6.9975	lowland	fringe	0.47738
Klou_AS	Klou	2013	B2155	1.72333	6.99167	upland		0.56185
Klou_AS	Klou	2013	B2156	1.7175	6.99083	upland		0.81227
Klou_DA	Klou	2013	B2171	1.65167	6.94639	lowland	upper part	0.4226
Klou_DA	Klou	2013	B2170	1.90083	6.95722	lowland	fringe	0.24025
Klou_EK	Klou	2013	B2139	2.20417	8.12833	lowland	upper part	0.81345
Klou_EK	Klou	2013	B2140	1.74194	6.86694	lowland	fringe	0.43422
Klou_EK	Klou	2013	B2143	1.89361	6.88639	upland		0.25142
Klou_EK	Klou	2013	B2142	1.68639	6.77806	upland		0.34898
Klou_EK	Klou	2013	B2141	1.90917	6.89556	upland		0.54116
Klou_FM	Klou	2013	B2163	1.65472	6.94917	lowland	upper part	0.8349
Klou_FM	Klou	2013	B2165	1.89722	6.91944	upland		0.3068
Klou_FM	Klou	2013	B2164	1.91111	6.84361	upland		0.4588
Klou_GK	Klou	2013	B2160	1.85667	6.80472	lowland	fringe	0.92249
Klou_GK	Klou	2013	B2161	1.74639	6.87972	upland		0.54425
Klou_GK	Klou	2013	B2162	1.74639	6.86306	upland		0.6198
Klou_GS	Klou	2013	B2167	1.87333	6.25667	lowland	fringe	0.4536
Klou_GS	Klou	2013	B2168	1.68556	6.84472	upland		0.134
Klou_GS	Klou	2013	B2169	1.93778	6.85722	upland		0.2619
Klou_HA	Klou	2013	B2158	1.70639	6.82056	lowland	lower part	0.46051
Klou_HA	Klou	2013	B2157	1.73722	7.12833	lowland	fringe	0.70449
Klou_HA	Klou	2013	B2159	1.87194	6.80028	upland		1.3569
Klou_HF	Klou	2013	B2136	1.89194	8.12833	lowland	lower part	1.00911
Klou_HF	Klou	2013	B2138	1.89972	6.89472	upland		0.23069
Klou_HF	Klou	2013	B2137	1.82556	6.97861	upland		0.37682
Klou_MR	Klou	2013	B2151	1.20417	7.15611	lowland	upper part	0.50947
Klou_MR	Klou	2013	B2152	1.74972	6.9875	upland		0.54723
Klou_TY	Klou	2013	B2133	1.40472	6.56333	lowland	fringe	0.91896
Klou_TY	Klou	2013	B2135	1.89722	6.91944	upland		0.3304
Klou_TY	Klou	2013	B2134	1.91111	6.84361	upland		0.44918
Klou_VA	Klou	2013	B2166	1.8675	6.8125	lowland	upper part	0.3236
Lemb_BaMa	Lemb	2014	S1044			lowland		0.0035529
Lemb_CoMa	Lemb	2014	S1042			lowland		0.0023144
Lemb_JuNa	Lemb	2014	S1048			lowland		0.032908
Lemb_KaJa	Lemb	2014	S1043			lowland		0.0088531
Lemb_KaSa	Lemb	2014	S1047			lowland		0.024174
Lemb_MaKa	Lemb	2014	S1041			lowland		0.031154
Lemb_SaSa	Lemb	2014	S1046			lowland		0.029718
Lemb_SeJo	Lemb	2014	S1040			lowland		0.073383
Lemb_SqAl	Lemb	2014	S1049			lowland		0.02332
Lemb_VeMu	Lemb	2014	S1045			lowland		0.010021
Mank_AB	Mank	2014	B2204	1.83083	6.69861	lowland		0.030017
Mank_AM	Mank	2013	B2036	1.8775	6.72472	lowland	lower part	0.12608
Mank_AM	Mank	2013	B2035	1.865	6.73472	lowland	lower part	0.34662
Mank_AM	Mank	2013	B2034	1.86444	6.735	lowland	lower part	0.43057
Mank_AM	Mank	2014	B2035	1.865	6.73472	lowland		0.01569
Mank_AM	Mank	2014	B2036	1.8775	6.72472	lowland		0.03339
Mank_AM	Mank	2014	B2037	1.87528	6.71806	lowland		0.058014
Mank_AM	Mank	2014	B2034	1.86444	6.735	lowland		0.07605
Mank_CY	Mank	2014	B2172	1.8075	6.59444	lowland		0.046829
Mank_DL	Mank	2014	B2181	1.87528	6.62833	lowland		0.002767
Mank_DL	Mank	2014	B2180	1.88417	6.62972	lowland		0.007745
Mank_DL	Mank	2014	B2176	1.87806	6.62722	lowland		0.01886
Mank_DL	Mank	2014	B2175	1.88194	6.62278	lowland		0.020404
Mank_DL	Mank	2014	B2174	1.86694	6.62722	lowland		0.02864
Mank_DL	Mank	2014	B2179	1.88556	6.625	lowland		0.02939
Mank_DL	Mank	2014	B2182	1.88917	6.62917	lowland		0.037134
Mank_DL	Mank	2014	B2173	1.87278	6.62528	lowland		0.0654032
Mank_DL	Mank	2014	B2178	1.89139	6.62444	lowland		0.12244
Mank_DL	Mank	2014	B2177	1.88806	6.63111	lowland		0.12291
Mank_FE	Mank	2014	B2183	1.83806	6.70778	lowland		0.05867
Mank_GP	Mank	2014	B2185	1.82222	6.67139	lowland		0.030061
Mank_GP	Mank	2014	B2184	1.82528	6.67806	lowland		0.033545
Mank_GP	Mank	2014	B2186	1.83861	6.63722	lowland		0.057585
Mank_GW	Mank	2014	B2187	1.79833	6.60194	lowland		0.04995
Mank_HN	Mank	2013	B2047	1.83833	6.70028	lowland	lower part	0.02844
Mank_HN	Mank	2013	B2048	1.83806	6.70778	lowland	lower part	0.24202
Mank_HN	Mank	2013	B2046	1.83806	6.70778	lowland	lower part	0.58877
Mank_HN	Mank	2014	B2046	1.83806	6.70778	lowland		0.052178
Mank_HN	Mank	2014	B2188	1.83472	6.73306	lowland		0.183888
Mank_ID	Mank	2014	B2191	1.83528	6.70417	lowland		0.016668
Mank_ID	Mank	2014	B2194	1.83222	6.67056	lowland		0.026886
Mank_ID	Mank	2014	B2190	1.80417	6.71111	lowland		0.03533
Mank_ID	Mank	2014	B2193	1.83444	6.66056	lowland		0.051927
Mank_ID	Mank	2014	B2192	1.82944	6.67833	lowland		0.100064
Mank_ID	Mank	2014	B2189	1.83333	6.71222	lowland		0.101976
Mank_KA	Mank	2014	B2195	1.80444	6.5975	lowland		0.025575
Mank_KP	Mank	2014	B2196	1.81139	6.60139	lowland		0.139724
Mank_MB	Mank	2013	B2044	1.86222	6.74389	lowland	lower part	0.36139
Mank_MB	Mank	2013	B2045	1.85667	6.74778	lowland	lower part	0.43763
Mank_MB	Mank	2013	B2043	1.85611	6.73556	lowland	lower part	0.50142
Mank_MB	Mank	2014	B2044	1.86222	6.74389	lowland		0.0377
Mank_MB	Mank	2014	B2045	1.85667	6.74778	lowland		0.0401
Mank_MB	Mank	2014	B2043	1.85611	6.73556	lowland		0.04913
Mank_MM	Mank	2013	B2042	1.84222	6.73528	lowland	lower part	0.14602
Mank_MM	Mank	2013	B2041	1.84194	6.75222	lowland	lower part	0.33333
Mank_MM	Mank	2014	B2042	1.84222	6.73528	lowland		0.0621
Mank_MM	Mank	2014	B2198	1.87056	6.77139	lowland		0.10705
Mank_MM	Mank	2014	B2041	1.84194	6.75222	lowland		0.185815
Mank_MM	Mank	2014	B2197	1.86889	6.78667	lowland		0.339362
Mank_OL	Mank	2014	B2199	1.83833	6.70028	lowland		0.04093
Mank_SF	Mank	2013	B2040	1.87056	6.77139	lowland	lower part	0.31371
Mank_SF	Mank	2013	B2039	1.86889	6.78667	lowland	lower part	0.91414
Mank_TC	Mank	2013	B2032	1.89806	6.755	lowland	lower part	0.46919
Mank_TC	Mank	2013	B2033	1.89944	6.75528	upland		0.11011
Sazu_AK	Sazu	2014	B2200	1.95444	6.545	lowland		0.032788
Sazu_DB	Sazu	2013	B2010	1.99056	6.50556	lowland		0.022712
Sazu_DB	Sazu	2013	B2011	1.99278	6.51222	lowland		0.029891
Sazu_DB	Sazu	2013	B2012	1.95444	6.545	upland		0.77266
Sazu_DH	Sazu	2013	B2007	1.99111	6.50833	lowland		0.023292
Sazu_DH	Sazu	2014	B2007	1.99111	6.50833	lowland		0.02425
Sazu_DH	Sazu	2013	B2008	1.9825	6.52278	lowland		0.051569
Sazu_DH	Sazu	2014	B2006	1.98528	6.51944	lowland		0.409645
Sazu_DH	Sazu	2013	B2006	1.98528	6.51944	upland		0.12931
Sazu_DH	Sazu	2013	B2009	1.98528	6.51944	upland		0.12931
Sazu_DL	Sazu	2014	B2003	1.98917	6.50306	lowland		0.027662
Sazu_DL	Sazu	2014	B2004	1.96583	6.535	lowland		0.03112
Sazu_DL	Sazu	2013	B2002	1.99028	6.51111	lowland		0.032929
Sazu_DL	Sazu	2013	B2003	1.98917	6.50306	lowland		0.037253
Sazu_DL	Sazu	2014	B2002	1.99028	6.51111	lowland		0.037298
Sazu_DL	Sazu	2013	B2005	1.99778	6.50361	lowland		0.49202
Sazu_DL	Sazu	2013	B2004	1.96583	6.535	upland		0.81949
Sazu_DM	Sazu	2013	B2013	1.99417	6.51	lowland		0.02481
Sazu_DM	Sazu	2013	B2014	1.97444	6.54222	upland		0.26525
Sazu_GP	Sazu	2014	B2202	1.97444	6.54222	lowland		0.017027
Sazu_GP	Sazu	2014	B2203	1.99056	6.50556	lowland		0.021385
Sazu_GP	Sazu	2014	B2201	1.99417	6.51	lowland		0.021525
Sazu_GP	Sazu	2013	B2023	1.78861	6.66778	lowland		0.68052
Sazu_GP	Sazu	2013	B2022	1.94528	6.53389	lowland		1.023
Sazu_GP	Sazu	2013	B2024	1.94528	6.53389	lowland		1.023
Sazu_GP	Sazu	2013	B2025	1.79333	6.68	upland		2.2298
Sazu_TC	Sazu	2013	B2027	1.92333	6.48528	lowland		0.081435
Sazu_TC	Sazu	2013	B2026	1.92167	6.4825	lowland		0.34092
Sazu_TC	Sazu	2013	B2029	1.92167	6.4825	lowland		0.34092
Sazu_TC	Sazu	2013	B2030	1.92167	6.4825	lowland		0.34092
Sazu_TC	Sazu	2013	B2028	1.93361	6.48833	upland		0.23246
Sazu_TC	Sazu	2013	B2031	1.935	6.48806	upland		0.53198
Sazu_TD	Sazu	2014	B2026	1.92167	6.4825	lowland		0.021864
Sazu_TD	Sazu	2014	B2027	1.92333	6.48528	lowland		0.04557
Sazu_TJ	Sazu	2014	B2015	1.92472	6.51361	lowland		0.06646
Sazu_TJ	Sazu	2013	B2018	1.92528	6.52389	lowland		0.11
Sazu_TJ	Sazu	2013	B2016	1.92333	6.52444	lowland		0.14055
Sazu_TJ	Sazu	2014	B2016	1.92333	6.52444	lowland		0.16219
Sazu_TJ	Sazu	2013	B2021	1.92472	6.52417	lowland		0.40939
Sazu_TJ	Sazu	2013	B2015	1.92472	6.51361	lowland		1.8029
Sazu_TJ	Sazu	2013	B2017	1.92	6.52694	upland		0.040561
Sazu_TJ	Sazu	2013	B2020	1.93056	6.52472	upland		0.17127
Sazu_TJ	Sazu	2013	B2019	1.92611	6.51889	upland		0.250409
Sewa_DH	Sewa	2013	B2062	2.04917	6.9275	lowland	fringe	0.078342
Sewa_DH	Sewa	2013	B2061	2.11472	6.90278	lowland	fringe	0.38566
Sewa_DH	Sewa	2014	B2061	2.11472	6.90278	lowland		0.043649
Sewa_DH	Sewa	2013	B2063	2.06917	6.94833	upland		0.071951
Sewa_KS	Sewa	2013	B2075	2.11972	7.15083	lowland	upper part	0.1373
Sewa_KS	Sewa	2013	B2076	2.12694	7.155	lowland	fringe	0.1429
Sewa_KS	Sewa	2014	B2076	2.12694	7.155	lowland		0.036992
Sewa_KS	Sewa	2014	B2075	2.11972	7.15083	lowland		0.079506
Sewa_KS	Sewa	2013	B2077	2.135	7.09861	upland		0.3697
Sewa_MC	Sewa	2013	B2058	2.1275	7.11472	lowland	lower part	1.5214
Sewa_MC	Sewa	2013	B2057	2.11806	7.15944	lowland	fringe	0.60403
Sewa_MC	Sewa	2014	B2058	2.1275	7.11472	lowland		0.225015
Sewa_MC	Sewa	2014	B2057	2.11806	7.15944	lowland		0.556518
Sewa_MC	Sewa	2013	B2059	2.08417	6.95222	upland		0.11529
Sewa_MC	Sewa	2013	B2060	2.07806	6.92889	upland		0.15853
Sewa_MD	Sewa	2013	B2072	2.05056	6.92306	lowland	fringe	0.2257
Sewa_MD	Sewa	2013	B2074	2.10472	6.99194	upland		0.3194
Sewa_MD	Sewa	2013	B2073	1.98917	6.99389	upland		0.362
Sewa_ME	Sewa	2013	B2067	2.05639	6.92556	lowland	fringe	0.42801
Sewa_ME	Sewa	2014	B2067	2.05639	6.92556	lowland		0.12001
Sewa_MR	Sewa	2013	B2050	2.10194	6.91306	lowland	upper part	0.61957
Sewa_MR	Sewa	2013	B2049	2.11167	7.15694	lowland	fringe	0.05572
Sewa_MR	Sewa	2013	B2051	2.07583	6.92167	upland		0.092975
Sewa_MR	Sewa	2013	B2052	2.04611	6.61833	upland		0.22847
Sewa_MV	Sewa	2013	B2054	2.08083	6.91778	lowland	upper part	0.25401
Sewa_MV	Sewa	2013	B2055	2.045	6.92361	lowland	fringe	0.27545
Sewa_MV	Sewa	2013	B2053	2.11167	7.15667	lowland	fringe	0.40998
Sewa_MV	Sewa	2014	B2064	2.10333	6.91361	lowland		0.831527
Sewa_MV	Sewa	2013	B2056	2.08028	6.9875	upland		0.042381
Sewa_MVI	Sewa	2013	B2064	2.10333	6.91361	lowland	fringe	0.35424
Sewa_MVI	Sewa	2013	B2066	2.21528	6.94694	upland		1.3415
Sewa_SC	Sewa	2013	B2068	2.11167	7.15694	lowland	fringe	0.044695
Sewa_SC	Sewa	2013	B2069	2.07944	6.9175	lowland	fringe	0.050031
Sewa_SC	Sewa	2014	B2069	2.07944	6.9175	lowland		0.040941
Sewa_SC	Sewa	2014	B2068	2.11167	7.15694	lowland		0.078733
Sewa_SC	Sewa	2013	B2070	2.0725	6.95722	upland		0.10816
Sewa_TL	Sewa	2014	B2079	2.16111	7.1325	lowland		0.065174
Sewa_TL	Sewa	2013	B2079	2.16111	7.1325	upland		0.4881
Tann_AmKe	Tann	2014	S1015			lowland		0.014034
Tann_AmLu	Tann	2014	S1016			lowland		0.022668
Tann_BoFr	Tann	2014	S1008			lowland		0.059335
Tann_DaAl	Tann	2014	S1011			lowland		0.077009
Tann_DaJo	Tann	2014	S1013			lowland		0.0094172
Tann_DaMu	Tann	2014	S1014			lowland		0.016179
Tann_JiMa	Tann	2014	S1003			lowland		0.13253
Tann_JiSi	Tann	2014	S1022			lowland		0.04625
Tann_kaFa	Tann	2014	S1005			lowland		0.031171
Tann_KaFr	Tann	2014	S1002			lowland		0.15391
Tann_KaIb	Tann	2014	S1010			lowland		0.0082285
Tann_KaJe	Tann	2014	S1018			lowland		0.025099
Tann_LaCh	Tann	2014	S1007			lowland		0.052083
Tann_MaJo	Tann	2014	S1019			lowland		0.011541
Tann_MaMa	Tann	2014	S1020			lowland		0.025863
Tann_MaSh	Tann	2014	S1009			lowland		0.064644
Tann_MaTi	Tann	2014	S1017			lowland		0.021062
Tann_SmAl	Tann	2014	S1021			lowland		0.055659
Tann_VaAb	Tann	2014	S1004			lowland		0.132
Tann_VaBa	Tann	2014	S1012			lowland		0.025842
Tann_VaJo	Tann	2014	S1001			lowland		0.18808
Tann_VaPa	Tann	2014	S1000			lowland		0.045941
Tann_VaVi	Tann	2014	S1006			lowland		0.01067
Zamp_BaDe	Zamp	2014	M4401	-5.97545	11.717	lowland	lower part	0.75
Zamp_BaDe	Zamp	2013	M4401	-5.97545	11.717	lowland	lower part	1.5
Zamp_DaDe	Zamp	2013	M45	-5.97754	11.7163	lowland	lower part	1.06
Zamp_DrDe	Zamp	2014	M41	-5.97113	11.7066	lowland	lower part	0.33
Zamp_DrDe	Zamp	2013	M41	-5.97113	11.7066	lowland	lower part	1.4
Zamp_DrDi	Zamp	2014	M37	-5.98262	11.722	lowland	lower part	0.15264
Zamp_DrDi	Zamp	2013	M37	-5.98262	11.722	lowland	lower part	1.58
Zamp_IsDe	Zamp	2013	M43	-5.9708	11.708	lowland	upper part	2.7
Zamp_KaDe	Zamp	2013	M42	-5.97109	11.7084	lowland	fringe	1.07
Zamp_MoDe	Zamp	2013	M40	-5.98319	11.7185	lowland	fringe	1.03
Zamp_OuDe	Zamp	2013	M38	-5.98161	11.7212	lowland	fringe	1.8
Zamp_SiDe	Zamp	2014	M46	-5.97769	11.7143	lowland	lower part	0.31871
Zamp_SiDe	Zamp	2013	M46	-5.97769	11.7143	lowland	lower part	1.8
Zamp_ZoDe	Zamp	2014	M3901	-5.98431	11.7187	lowland		0.21405
Zigu_DiSa	Zigu	2013	M15	-5.87043	11.6711	lowland	fringe	0.13
Zigu_HaSa	Zigu	2013	M9001	-5.89685	11.6637	lowland	lower part	0.3
Zigu_KiSa	Zigu	2013	M12	-5.87783	11.6652	lowland	fringe	0.48
Zigu_KiSa	Zigu	2014	M12	-5.87783	11.6652	lowland	fringe	0.48
Zigu_KoDr	Zigu	2013	M13	-5.87682	11.6675	lowland	fringe	0.15
Zigu_KoDr	Zigu	2014	M13	-5.87682	11.6675	lowland	fringe	0.3
Zigu_MaSa	Zigu	2013	M11	-5.87736	11.6647	lowland	upper part	0.33
Zigu_MaSa	Zigu	2014	M11	-5.87736	11.6647	lowland	upper part	0.3384
Zigu_NaDi	Zigu	2013	M10	-5.89658	11.6652	lowland	lower part	0.21
Zigu_NaDi	Zigu	2014	M10	-5.89658	11.6652	lowland	lower part	0.29846
Zigu_OuSa	Zigu	2013	M5	-5.89487	11.6624	lowland	fringe	0.68
Zigu_SaSa	Zigu	2014	M7	-5.89593	11.6626	lowland	lower part	0.19936
Zigu_SaSa	Zigu	2013	M7	-5.89593	11.6626	lowland	lower part	0.27
Zigu_SoCo	Zigu	2013	M6	-5.89517	11.6636	lowland	lower part	0.14
Zigu_SoCo	Zigu	2014	M6	-5.89517	11.6636	lowland	lower part	0.22118
Zigu_TiSa	Zigu	2013	M8	-5.89639	11.6631	lowland	fringe	0.21
Zigu_TiSa	Zigu	2014	M8	-5.89639	11.6631	lowland	fringe	0.21
Zigu_WaSa	Zigu	2013	M4001	-5.89243	11.6623	lowland	lower part	0.11

## Sheet: FIELD PREPARATION
IDFIELD	IDCROP	YEARCROPPING	CROPPINGSEASON	LANDPREPARATION	PERIODCLEANING	MANPOWERCLEANING	PERIODTILLAGE	MANPOWERTILLAGE	PERIODCRUSHING	MANPOWERCRUSHING	PERIODLANDLEVELING	MANPOWERLANDLEVELING	OTHER OPERATION	OTHERPERIOD	MANPOWEROTHER
B2136	amaranth	2013	dry season			2		3				3	nursery		0.5
B2181	beet	2014	dry season
B2036	cabbage	2014	dry season			1		2				1	nursery		1
B2043	cabbage	2014	dry season					1				1	nursery		1
B2045	cabbage	2014	dry season					1					nursery		1
B2176	cabbage	2014	dry season			0.5		0.5				0.5	nursery		1
B2178	cabbage	2014	dry season			2		3				2	nursery		1
B2189	cabbage	2014	dry season			2		3					nursery		1
B2193	cabbage	2014	dry season					2
B2198	cabbage	2014	dry season					3				2	nursery		2
B2028	cassava	2013	dry season			15		7
B2055	cotton	2013	dry season			8		15
B2016	crincrin	2013	dry season					3				1
B2034	crincrin	2014	dry season			1		2				1
B2038	crincrin	2013	dry season			3
B2042	crincrin	2014	dry season			0.5		1				1
B2042	crincrin	2013	dry season					7.5
B2043	crincrin	2013	dry season					3.75
B2044	crincrin	2014	dry season					1				1
B2091	crincrin	2013	dry season
B2097	crincrin	2013	dry season			0.5		1				0.5
B2101	crincrin	2013	dry season			0.5		1				0.5
B2102	crincrin	2013	dry season			0.5		1				0.5
B2103	crincrin	2013	dry season			1		1
B2104	crincrin	2013	dry season			1		1				1
B2106	crincrin	2013	dry season			0.5		1				0.5
B2107	crincrin	2013	dry season			0.5		1				0.5
B2111	crincrin	2013	dry season			0.5		1				0.5
B2114	crincrin	2013	dry season			2		3				1
B2116	crincrin	2013	dry season			1
B2117	crincrin	2013	dry season			1
B2130	crincrin	2013	dry season			0.5		0.5				1
B2172	crincrin	2014	dry season			2		2				0.5
B2183	crincrin	2014	dry season			0.5		3				0.5
B2186	crincrin	2014	dry season			0.5		1				0.5
B2187	crincrin	2014	dry season			1		3				0.5
B2188	crincrin	2014	dry season			1		3				1
B2191	crincrin	2014	dry season			0.5		1				0.5
B2194	crincrin	2014	dry season			0.4		1				0.5
B2195	crincrin	2014	dry season			0.5		2				0.5
B2199	crincrin	2014	dry season			1		3				0.5
B2204	crincrin	2014	dry season			0.5		2				1
B2175	cucumber	2014	dry season			0.5		1				0.5
M390	cucumber	2013	warm dry season		19		19		19		19
S1011	cucumber	2014	dry season	tillage		4.125		1
S1016	cucumber	2014	dry season	raised board		3		4
S1028	cucumber	2014	dry season	tillage		4.625		6
S1033	cucumber	2014	dry season	tillage		3		7
S1034	cucumber	2014	dry season	tillage		5.25		0.75
S1035	cucumber	2014	dry season	tillage		5		0.875
S1036	cucumber	2014	dry season	tillage		1.875		0.75
S1037	cucumber	2014	dry season	tillage		1.375		0.875
S1089	cucumber	2014	dry season	raised board		0		1.5
S1092	cucumber	2014	dry season	flat board		1.75		0.25
B2002	eggplant	2014	dry season			1		1				0.5	nursery		1
M373	eggplant	2013	warm dry season		17		17		17		17		flat board
M4002	eggplant	2013	warm dry season		17		17		17		17		flat board
M4001	fallow	2013	rainy season
S1010	groundnut	2014	dry season	tillage		0.5		0.5
S1019	groundnut	2014	dry season	tillage		0.5		0.75
S1027	groundnut	2014	dry season	tillage		3.375		3
S1029	groundnut	2014	dry season	tillage		4.25		2
S1030	groundnut	2014	dry season	tillage		5.75		3
S1039	groundnut	2014	dry season	tillage		2.5		2.75
S1050	groundnut	2014	dry season	raised board		7.125		3.125
S1057	groundnut	2014	dry season	raised board		0		2
S1064	groundnut	2014	dry season	raised board		0		1.5
S1073	groundnut	2014	dry season	raised board		0		3
S1078	groundnut	2014	dry season	tillage		4.5		4.37
S1079	groundnut	2014	dry season	tillage		3		4
S1082	groundnut	2014	dry season	tillage		3		3
S1093	groundnut	2014	dry season	flat board		1.75		2.5
S1094	groundnut	2014	dry season	flat board		3		1
S1095	groundnut	2014	dry season	flat board		5		2.25
S1096	groundnut	2014	dry season	raised board		3		1.25
B2003	lettuce	2013	dry season			1		7				6	nursery
B2010	lettuce	2013	dry season			3		5				4	nursery
B2035	lettuce	2014	dry season			1		1					nursery		1
B2184	lettuce	2014	dry season					1				1	nursery		1
B2016	maize	2014	dry season			0.5		1.5				1	nursery
B2019	maize	2013	dry season					6
B2020	maize	2013	dry season					4
B2032	maize	2013	dry season
B2037	maize	2014	dry season			1		3
B2041	maize	2014	dry season					4
B2046	maize	2013	dry season					5.25
B2050	maize	2013	dry season			7		8
B2051	maize	2013	dry season					0.75
B2052	maize	2013	dry season					3
B2054	maize	2013	dry season			5		6
B2057	maize	2014	dry season			5		7
B2058	maize	2014	dry season			3		3
B2063	maize	2013	dry season
B2067	maize	2013	dry season					7
B2072	maize	2013	dry season					4
B2073	maize	2013	dry season					4
B2074	maize	2013	dry season					4
B2076	maize	2013	dry season					2
B2079	maize	2013	dry season					4
M101	maize	2013	warm dry season		18		18		18		18
M139	maize	2013	warm dry season		20		20		20		20
M142	maize	2013	warm dry season		19		19		19		19
M186	maize	2013	warm dry season		18		18		18		18
M194	maize	2013	warm dry season		20		20		20		20
M206	maize	2013	warm dry season		19		19		19		19
M217	maize	2013	warm dry season		20		20		20		20
M222	maize	2013	warm dry season		19		19		19		19
M230	maize	2013	warm dry season		20		20		20		20
M248	maize	2013	warm dry season		22		22		22		22
M253	maize	2013	warm dry season		19		19		19		19
M266	maize	2013	warm dry season		20		20		20		20
M267	maize	2013	warm dry season		20		20		20		20
M280	maize	2013	warm dry season		18		18		18		18
M281	maize	2013	warm dry season		18		18		18		18
M284	maize	2013	warm dry season		20		20		20		20
M333	maize	2013	warm dry season		18		18		18		18
M337	maize	2013	warm dry season		20		20		20		20
M339	maize	2013	warm dry season		21		21		21		21
M349	maize	2013	warm dry season		18		18		18		18
M65	maize	2013	warm dry season		19		19		19		19
M68	maize	2013	warm dry season		20		20		20		20
M70	maize	2013	warm dry season		21		21		21		21
S1001	maize	2014	dry season	tillage		5		3
S1002	maize	2014	dry season	tillage		7		3
S1003	maize	2014	dry season	tillage		4		3
S1004	maize	2014	dry season	tillage		6.875		2.75
S1009	maize	2014	dry season	no-tillage		3.25		4
S1018	maize	2014	dry season	tillage		8		4
S1021	maize	2014	dry season	no-tillage		7		4
S1022	maize	2014	dry season	no-tillage		4.25		3
S1026	maize	2014	dry season	tillage		5.625		4
S1032	maize	2014	dry season	tillage		5.25		1.25
S1038	maize	2014	dry season	tillage		1.875		5
S1045	maize	2014	dry season	raised board		3.5		2.375
S1060	maize	2014	dry season	raised board		0		3
S1070	maize	2014	dry season	raised board		0		3
S1071	maize	2014	dry season	raised board		0		2
S1072	maize	2014	dry season	raised board		0		2.5
S1076	maize	2014	dry season	raised board		0		3.5
S1085	maize	2014	dry season	raised board		0		1.5
S1088	maize	2014	dry season	raised board		0		2
S1090	maize	2014	dry season	raised board		0		3
B2007	nightshade vegetable	2013	dry season			0.5		5				4	nursery
B2013	nightshade vegetable	2013	dry season			0.5		5				4	nursery
B2017	nightshade vegetable	2013	dry season					1				1	nursery
B2046	nightshade vegetable	2014	dry season					2				1	nursery		1
B2049	nightshade vegetable	2013	dry season			2		2					nursery
B2058	nightshade vegetable	2013	dry season			6		12					nursery
B2061	nightshade vegetable	2014	dry season			0.5		1					nursery		0.5
B2067	nightshade vegetable	2014	dry season			1		2					nursery		2
B2068	nightshade vegetable	2014	dry season			1		2					nursery		2
B2068	nightshade vegetable	2013	dry season			1		2					nursery
B2069	nightshade vegetable	2014	dry season			1		2					nursery		1
B2075	nightshade vegetable	2014	dry season			0.5		0.5					nursery		1
B2075	nightshade vegetable	2013	dry season					2.5					nursery
B2076	nightshade vegetable	2014	dry season			0.5		1					nursery		0.5
B2079	nightshade vegetable	2014	dry season			0.5		0.5					nursery		0.5
B2133	nightshade vegetable	2013	dry season			2.5		4				4	nursery		0.5
B2166	nightshade vegetable	2013	dry season			2		3				6	nursery		0.5
B2167	nightshade vegetable	2013	dry season			2		3				4	nursery		2
B2170	nightshade vegetable	2013	dry season			1		1				1	nursery		1
B2182	nightshade vegetable	2014	dry season			1		1				1	nursery		1
B2185	nightshade vegetable	2014	dry season					2				0.5	nursery		1
B2190	nightshade vegetable	2014	dry season			0.5		0.5					nursery		0.5
B2201	nightshade vegetable	2014	dry season			0.5		0.5					nursery		3
S1000	nightshade vegetable	2014	dry season	tillage		4.375		3					nursery
S1005	nightshade vegetable	2014	dry season	tillage		2.125		3					nursery
S1008	nightshade vegetable	2014	dry season	tillage		4		6					nursery
S1012	nightshade vegetable	2014	dry season	tillage		5.875		1					nursery
S1013	nightshade vegetable	2014	dry season	tillage		1.25		2					nursery
S1015	nightshade vegetable	2014	dry season	raised board		3		3					nursery
S1024	nightshade vegetable	2014	dry season	tillage		4.25		4					nursery
S1052	nightshade vegetable	2014	dry season	raised board		1.25		3.625					nursery
S1053	nightshade vegetable	2014	dry season	raised board		1		4					nursery
S1054	nightshade vegetable	2014	dry season	raised board		0.375		1					nursery
S1056	nightshade vegetable	2014	dry season	flat board		1.25		0.25					nursery
S1061	nightshade vegetable	2014	dry season	flat board		2.25		1					nursery
S1062	nightshade vegetable	2014	dry season	flat board		2		1					nursery
S1065	nightshade vegetable	2014	dry season	flat board		2.75		1, 5					nursery
S1080	nightshade vegetable	2014	dry season	tillage		2		2					nursery
S1083	nightshade vegetable	2014	dry season	tillage		4		2.5					nursery
S1084	nightshade vegetable	2014	dry season	tillage		4.5		3.5					nursery
B2018	okra	2013	dry season					2				1
B2089	okra	2013	dry season			0.5		0.5
B2096	okra	2013	dry season			0.5
B2112	okra	2013	dry season			0.5		1
B2157	okra	2013	dry season			1		1
B2197	okra	2014	dry season			3		5
M21	okra	2013	warm dry season		17		17		17		17		flat board
S1007	okra	2014	dry season	no-tillage		3.375		4.25
S1017	okra	2014	dry season	raised board		5		2
S1020	okra	2014	dry season	raised board		4.125		0.875
S1041	okra	2014	dry season	raised board		5.25		2.375
S1043	okra	2014	dry season	raised board		6		3
S1046	okra	2014	dry season	raised board		0.625		0.5
S1058	okra	2014	dry season	raised board		0		1
S1074	okra	2014	dry season	raised board		0		2.5
S1075	okra	2014	dry season	raised board		0		1.5
B2177	onion	2014	dry season			2		3				2
S1067	onion	2014	dry season	raised board		0		0.25
S1091	onion	2014	dry season	raised board		0		0.25
B2002	pepper	2013	dry season			1		7				6
B2003	pepper	2014	dry season			1		1				1	nursery		2
B2004	pepper	2014	dry season			0.5		1				1	nursery		2
B2006	pepper	2014	dry season			2		5				2	nursery		3
B2007	pepper	2014	dry season			0.5		1				0.5	nursery		1
B2011	pepper	2013	dry season			0		6				5	nursery
B2015	pepper	2014	dry season			0.5		1				0.5	nursery		2
B2026	pepper	2014	dry season			0.5		1				0.5	nursery		1
B2040	pepper	2013	dry season			6							nursery
B2045	pepper	2013	dry season					3.75					nursery
B2090	pepper	2013	dry season			0.5		0.5					nursery
B2100	pepper	2013	dry season			1		1					nursery
B2115	pepper	2013	dry season			0.5		0.5					nursery
B2118	pepper	2013	dry season			1		1					nursery
B2119	pepper	2013	dry season			0.5		1					nursery
B2120	pepper	2013	dry season			0.5		1					nursery
B2124	pepper	2013	dry season			0.5		0.5					nursery
B2129	pepper	2013	dry season			0.5		0.5					nursery
B2132	pepper	2013	dry season			0.5		0.5					nursery
B2139	pepper	2013	dry season			2		1				1	nursery		0.5
B2144	pepper	2013	dry season			3		2				1	nursery		2
B2151	pepper	2013	dry season			1		2				1	nursery		2
B2174	pepper	2014	dry season			0.5		1					nursery		0.5
B2179	pepper	2014	dry season			1		1					nursery		1
B2192	pepper	2014	dry season			1		2				1	nursery		1
B2200	pepper	2014	dry season			0.5		1				1	nursery		1
B2202	pepper	2014	dry season			0.5		1				0.5	nursery		1
B2203	pepper	2014	dry season			0.5		1					nursery		3
S1006	pepper	2014	dry season	no-tillage		4		2					nursery
S1025	pepper	2014	dry season	tillage		4.5		0.75					nursery
S1031	pepper	2014	dry season	tillage		8		7					nursery
S1042	pepper	2014	dry season	raised board		3.125		2					nursery
S1047	pepper	2014	dry season	raised board		6		0.375					nursery
S1051	pepper	2014	dry season	flat board		0.75		0.25					nursery
S1055	pepper	2014	dry season	flat board		2		1					nursery
S1066	pepper	2014	dry season	flat board		3.25		1					nursery
S1081	pepper	2014	dry season	tillage		1.25		2					nursery
S1087	pepper	2014	dry season	raised board		0		2.5					nursery
M10	potato	2013	cold dry season		1		2		2		2		flat board	2
M1000	potato	2013	cold dry season		4		4		4		4		flat board	4
M101	potato	2013	cold dry season		1		1		1		2		flat board	2
M108	potato	2013	cold dry season		5		5		5		5		flat board	5
M108	potato	2013	warm dry season		19		19		19		19		flat board
M11	potato	2013	cold dry season		3		4		4		4		flat board	4
M12	potato	2013	cold dry season		3		4		4		4		flat board	4
M1279	potato	2013	cold dry season		3		5		6		6		flat board	6
M13	potato	2013	cold dry season		3		4		4		4		flat board	4
M132	potato	2013	cold dry season		3		3		3		3		flat board	3
M132	potato	2013	warm dry season		20		20		20		20		flat board
M138	potato	2013	cold dry season		7		7		7		7		flat board	7
M138	potato	2013	warm dry season		18		18		18		18		flat board
M139	potato	2013	cold dry season		5		5		5		5		flat board	5
M14	potato	2013	cold dry season		2		2		3		3		flat board	3
M142	potato	2013	cold dry season		4		4		4		4		flat board	4
M15	potato	2013	cold dry season		2		3		3		3		flat board	3
M16	potato	2013	cold dry season		1		1		1		1		flat board	1
M16	potato	2013	warm dry season		15		15		15		15		flat board
M186	potato	2013	cold dry season		5		5		5		5		flat board	5
M194	potato	2013	cold dry season		2		2		2		2		flat board	3
M201	potato	2013	cold dry season		3		3		3		3		flat board	3
M206	potato	2013	cold dry season		6		6		6		8		flat board	8
M208	potato	2013	cold dry season		3		3		3		3		flat board	3
M208	potato	2013	warm dry season		18		18		18		18		flat board
M21	potato	2013	cold dry season		3		3		3		3		flat board	3
M213	potato	2013	cold dry season		1		1		1		1		flat board	1
M217	potato	2013	cold dry season		1		1		1		1		flat board	1
M222	potato	2013	cold dry season		7		7		7		7		flat board	7
M225	potato	2013	cold dry season		1		1		1		1		flat board	1
M23	potato	2013	cold dry season		4		4		4		4		flat board	4
M23	potato	2013	warm dry season		18		18		18		18		flat board
M230	potato	2013	cold dry season		2		2		2		2		flat board	2
M235	potato	2013	cold dry season		2		2		2		2		flat board	2
M235	potato	2013	warm dry season		18		18		18		18		flat board
M242	potato	2013	cold dry season		4		4		4		4		flat board	4
M242	potato	2013	warm dry season		19		19		19		19		flat board
M246	potato	2013	cold dry season		2		2		2		2		flat board	2
M246	potato	2013	warm dry season		19		19		19		19		flat board
M248	potato	2013	cold dry season		2		2		2		2		flat board	4
M251	potato	2013	cold dry season		3		3		3		3		flat board	3
M251	potato	2013	warm dry season		19		19		19		19		flat board
M253	potato	2013	cold dry season		7		7		7		7		flat board	7
M258	potato	2013	cold dry season		2		2		2		2		flat board	2
M260	potato	2013	cold dry season		1		1		1		1		flat board	1
M260	potato	2013	warm dry season		15		15		15		15		flat board
M266	potato	2013	cold dry season		6		6		6		6		flat board	6
M267	potato	2013	cold dry season		6		6		6		6		flat board	6
M271	potato	2013	cold dry season		5		5		5		5		flat board	5
M272	potato	2013	cold dry season		5		6		6		6		flat board	6
M272	potato	2013	warm dry season		17		17		17		17		flat board
M275	potato	2013	cold dry season		7		7		7		7		flat board	7
M275	potato	2013	warm dry season		18		18		18		18		flat board
M280	potato	2013	cold dry season		7		7		7		8		flat board	8
M281	potato	2013	cold dry season		3		3		3		3		flat board	3
M284	potato	2013	cold dry season		1		1		1		1		flat board	1
M289	potato	2013	cold dry season		2		2		2		2		flat board	2
M296	potato	2013	cold dry season		2		2		2		2		flat board	2
M296	potato	2013	warm dry season		19		19		19		19		flat board
M311	potato	2013	cold dry season		5		6		6		6		flat board	6
M312	potato	2013	cold dry season		3		3		3		3		flat board	3
M313	potato	2013	cold dry season		3		4		4		4		flat board	4
M314	potato	2013	cold dry season		3		4		4		4		flat board	4
M315	potato	2013	cold dry season		2		3		3		3		flat board	3
M318	potato	2013	cold dry season		8		8		8		8		flat board	8
M318	potato	2013	warm dry season		17		17		17		17		flat board
M333	potato	2013	cold dry season		4		4		4		4		flat board	4
M337	potato	2013	cold dry season		6		6		6		6		flat board	6
M339	potato	2013	cold dry season		4		4		4		4		flat board	4
M34	potato	2013	cold dry season		4		4		4		4		flat board	4
M34	potato	2013	warm dry season		15		15		15		15		flat board
M346	potato	2013	cold dry season		1		1		1		1		flat board	1
M346	potato	2013	warm dry season		15		15		15		15		flat board
M348	potato	2013	cold dry season		1		1		1		2		flat board	2
M348	potato	2013	warm dry season		15		15		15		15		flat board
M349	potato	2013	cold dry season		4		4		4		4		flat board	4
M360	potato	2013	cold dry season		5		5		5		5		flat board	5
M360	potato	2013	warm dry season		18		18		18		18		flat board
M37	potato	2013	cold dry season		3		4		5		5		flat board	5
M373	potato	2013	cold dry season		1		1		1		1		flat board	4
M384	potato	2013	cold dry season		2		2		2		2		flat board	2
M384	potato	2013	warm dry season		15		15		15		15		flat board
M385	potato	2013	cold dry season		6		6		6		6		flat board	6
M39	potato	2013	cold dry season		7		7		7		7		flat board	7
M390	potato	2013	cold dry season		5		5		5		5		flat board	5
M391	potato	2013	cold dry season		3		3		3		3		flat board	3
M395	potato	2013	cold dry season		5		5		5		5		flat board	5
M395	potato	2013	warm dry season		18		18		18		18		flat board
M4001	potato	2013	cold dry season		4		4		5		5		flat board	5
M4002	potato	2013	cold dry season		7		7		8		8		flat board	8
M41	potato	2013	cold dry season		3		4		5		5		flat board	5
M4401	potato	2013	cold dry season		4		5		6		6		flat board	6
M4402	potato	2013	cold dry season		4		4		4		4		flat board	4
M4402	potato	2013	warm dry season		19		19		19		19		flat board
M445	potato	2013	cold dry season		4		6		6		6		flat board	6
M46	potato	2013	cold dry season		2		3		4		4		flat board	4
M47	potato	2013	cold dry season		2		3		3		3		flat board	3
M48	potato	2013	cold dry season		6		7		7		7		flat board	7
M49	potato	2013	cold dry season		3		4		4		4		flat board	4
M5	potato	2013	cold dry season		3		4		4		4		flat board	4
M5001	potato	2013	cold dry season		3		4		4		4		flat board	4
M5002	potato	2013	cold dry season		5		5		5		5		flat board	5
M5002	potato	2013	warm dry season		18		18		18		18		flat board
M53	potato	2013	cold dry season		2		3		4		4		flat board	4
M54	potato	2013	cold dry season		3		3		4		4		flat board	4
M56	potato	2013	cold dry season		4		6		6		6		flat board	6
M6	potato	2013	cold dry season		1		2		3		3		flat board	3
M65	potato	2013	cold dry season		2		2		2		2		flat board	2
M68	potato	2013	cold dry season		6		6		6		6		flat board	6
M7	potato	2013	cold dry season		3		3		4		4		flat board	4
M70	potato	2013	cold dry season		4		4		4		4		flat board	4
M74	potato	2013	cold dry season		4		4		4		4		flat board	4
M79	potato	2013	cold dry season		4		5		5		5		flat board	5
M8	potato	2013	cold dry season		2		2		3		3		flat board	3
M90	potato	2013	cold dry season		1		1		1		1		flat board	1
M9001	potato	2013	cold dry season		3		4		4		4		flat board	4
M9002	potato	2013	cold dry season		1		1		1		1		flat board	1
M9002	potato	2013	warm dry season		17		17		17		17		flat board
S1023	potato	2014	dry season	tillage		7		2
S1040	potato	2014	dry season	raised board		6		3
S1044	potato	2014	dry season	raised board		5.125		4
S1048	potato	2014	dry season	raised board		0.625		0.375
S1049	potato	2014	dry season	raised board		1.125		1
S1059	potato	2014	dry season	raised board		0		2
S1063	potato	2014	dry season	raised board		0		2.5
S1068	potato	2014	dry season	raised board		0		1.5
S1069	potato	2014	dry season	raised board		0		2
S1077	potato	2014	dry season	raised board		0.25		0.75
S1086	potato	2014	dry season	raised board		0		0.25
S1097	potato	2014	dry season	raised board		0		4
S1098	potato	2014	dry season	raised board		0		2
S1099	potato	2014	dry season	raised board		0		2
B2057	rice	2013	dry season			8		3
B2064	rice	2014	dry season					10					nursery		4
B2064	rice	2013	dry season			7		7
B2065	rice	2013	dry season			5		5
B2071	rice	2013	dry season					3
B2080	rice	2013	dry season			0.5		1
B2081	rice	2013	dry season			0.5		0.5
B2082	rice	2013	dry season			0.5		0.5
B2093	rice	2013	dry season
B2125	rice	2013	dry season			1
B2126	rice	2013	dry season			1
B2128	rice	2013	dry season			1
M10	rice	2013	rainy season				32				32
M1000	rice	2013	rainy season				28				28
M101	rice	2013	rainy season				31				31
M108	rice	2013	rainy season				33				33
M11	rice	2013	rainy season				31				31
M12	rice	2013	rainy season				33				33
M1279	rice	2013	rainy season				30				30
M13	rice	2013	rainy season				31				31
M132	rice	2013	rainy season				29				29
M138	rice	2013	rainy season				34				34
M139	rice	2013	rainy season				33				33
M1396	rice	2013	rainy season				35				35
M14	rice	2013	rainy season				33				33
M142	rice	2013	rainy season				31				31
M15	rice	2013	rainy season				32				32
M16	rice	2013	rainy season				34				34
M186	rice	2013	rainy season				33				33
M194	rice	2013	rainy season				29				29
M206	rice	2013	rainy season				33				33
M208	rice	2013	rainy season				29				29
M21	rice	2013	rainy season				33				33
M213	rice	2013	rainy season				29				29
M217	rice	2013	rainy season				34				34
M222	rice	2013	rainy season				28				28
M225	rice	2013	rainy season				29				29
M23	rice	2013	rainy season				32				32
M230	rice	2013	rainy season				32				32
M235	rice	2013	rainy season				28				28
M242	rice	2013	rainy season				32				32
M246	rice	2013	rainy season				32				32
M247	rice	2013	rainy season				33				33
M248	rice	2013	rainy season				31				31
M251	rice	2013	rainy season				32				32
M253	rice	2013	rainy season				33				33
M258	rice	2013	rainy season				29				29
M260	rice	2013	rainy season				33				33
M262	rice	2013	rainy season				32				32
M266	rice	2013	rainy season				33				33
M267	rice	2013	rainy season				32				32
M271	rice	2013	rainy season				31				31
M272	rice	2013	rainy season				33				33
M275	rice	2013	rainy season				29				29
M280	rice	2013	rainy season				31				31
M281	rice	2013	rainy season				32				32
M284	rice	2013	rainy season				29				29
M289	rice	2013	rainy season				31				31
M296	rice	2013	rainy season				33				33
M311	rice	2013	rainy season				30				30
M312	rice	2013	rainy season				32				32
M313	rice	2013	rainy season				34				34
M314	rice	2013	rainy season				31				31
M315	rice	2013	rainy season				25				25
M316	rice	2013	rainy season				33				33
M317	rice	2013	rainy season				33				33
M318	rice	2013	rainy season				29				29
M319	rice	2013	rainy season				34				34
M320	rice	2013	rainy season				35				35
M333	rice	2013	rainy season				30				30
M337	rice	2013	rainy season				29				29
M339	rice	2013	rainy season				29				29
M34	rice	2013	rainy season				33				33
M346	rice	2013	rainy season				33				33
M347	rice	2013	rainy season				32				32
M348	rice	2013	rainy season				30				30
M349	rice	2013	rainy season				29				29
M360	rice	2013	rainy season				32				32
M37	rice	2013	rainy season				29				29
M373	rice	2013	rainy season				30				30
M38	rice	2013	rainy season				31				31
M384	rice	2013	rainy season				29				29
M385	rice	2013	rainy season				33				33
M390	rice	2013	rainy season				33				33
M3901	rice	2013	rainy season				31				31
M3902	rice	2013	rainy season				33				33
M391	rice	2013	rainy season				33				33
M395	rice	2013	rainy season				31				31
M40	rice	2013	rainy season				28				28
M4002	rice	2013	rainy season				31				31
M41	rice	2013	rainy season				29				29
M42	rice	2013	rainy season				30				30
M43	rice	2013	rainy season				30				30
M4401	rice	2013	rainy season				28				28
M4402	rice	2013	rainy season				33				33
M445	rice	2013	rainy season				29				29
M45	rice	2013	rainy season				28				28
M46	rice	2013	rainy season				30				30
M47	rice	2013	rainy season				31				31
M48	rice	2013	rainy season				31				31
M49	rice	2013	rainy season				31				31
M5	rice	2013	rainy season				25				25
M5001	rice	2013	rainy season				28				28
M5002	rice	2013	rainy season				29				29
M51	rice	2013	rainy season				33				33
M510	rice	2013	rainy season				33				33
M518	rice	2013	rainy season				33				33
M52	rice	2013	rainy season				28				28
M53	rice	2013	rainy season				28				28
M533	rice	2013	rainy season				33				33
M54	rice	2013	rainy season				29				29
M55	rice	2013	rainy season				27				27
M56	rice	2013	rainy season				31				31
M57	rice	2013	rainy season				30				30
M585	rice	2013	rainy season				32				32
M592	rice	2013	rainy season				30				30
M6	rice	2013	rainy season				31				31
M610	rice	2013	rainy season				34				34
M643	rice	2013	rainy season				32				32
M65	rice	2013	rainy season				29				29
M68	rice	2013	rainy season				29				29
M680	rice	2013	rainy season				34				34
M7	rice	2013	rainy season				31				31
M70	rice	2013	rainy season				35				35
M74	rice	2013	rainy season				30				30
M79	rice	2013	rainy season				31				31
M8	rice	2013	rainy season				28				28
M90	rice	2013	rainy season				31				31
M9001	rice	2013	rainy season				31				31
M9002	rice	2013	rainy season				29				29
B2035	sugarcane	2013	dry season
B2008	tomato	2013	dry season			1		8				6	nursery
B2027	tomato	2014	dry season			0.5		1				0.5	nursery		1
B2041	tomato	2013	dry season					10.5					nursery
B2044	tomato	2013	dry season					3.125					nursery
B2070	tomato	2013	dry season			1.5							nursery
B2160	tomato	2013	dry season										nursery
B2180	tomato	2014	dry season			0.4		0.5					nursery		0.4
S1014	tomato	2014	dry season	no-tillage		1.25		1					nursery
B2173	watermelon	2014	dry season			2		2				1
B2196	watermelon	2014	dry season			2		3				1
M225	zucchini	2013	warm dry season		20		20		20		20
M289	zucchini	2013	warm dry season		20		20		20		20

## Sheet: FIELD MAINTENANCE 
IDFIELD	IDCROP	YEARCROPPING	CROPPINGSEASON	QUANTITYSOWN	SOWINGMETHOD	SOWINGDATE	MANPOWERSOWING	FIRSTSCOURCEOFMANURE	QUANTITYFIRSTMANURE	QUANTITYSECONDMANURE	PERIODOFMANUREFIRSTAPPLICATION	PERIODOFMANURESECONDAPPLICATION	MANPOWERFIRSTMANURE APLLICATION	MANPOWERSECONDMANURE APLLICATION	NUMBEROFORGANICMANUREAPPLICATION	QUANTITYNPKFIRSTAPPLICATION	QUANTITYNPKSECONDAPPLICATION	QUANTITYNPKTHIRDAPPLICATION	PERIODNPKFIRSTAPPLICATION	PERIODNPKSECONDAPPLICATION	PERIODNPKTHIRDAPPLICATION	FORMULATIONNPK	COMPOSITIONN	COMPOSITIONP	COMPOSITIONK	MANPOWERNPKFERTILIZERAPPLICATION	QUANTITYUREA1	QUANTITYUREA1	PERIODUREA1	PERIODUREA2	MAINOEUVREAPPLICATIONUREE	NUMBERFERTILIZERAPPLICATION	MODEFERTILIZERAPPLICATION	OTHEROPERATION	DATEOTHEROPERATION1	DATEOTHEROPERATION2	NUMBEROTHEROPERATION	MANPOWEROTHEROPERATION1	MANPOWEROTHEROPERATION2	DOSEHERBICIDE	DATEHERBICIDE	COMMERCIALNAMEHERBICIDE	ACTIVESUBSTANCEHERBICIDE	NUMBERHERBICIDEAPPLICATION	MANPOWERHERBICIDE	DOSEPESTICIDE	DATEPESTICIDE1	DATEPESTICIDE2	DATEPESTICIDE3
B2136	amaranth	2013	dry season			2013-12-05	0.5								0	10			2014-01-25			15-15-15	15	15	15	0.25	10		2014-01-15		0.125	2	volee	weeding	2013-12-25	2014-02-15	2	1.5	1.5	1000	2013-11-25	glycel 41%	glyphosate 480g/l	1	0.25	2.5	2013-12-15	2014-01-05
B2181	beet	2014	dry season			2015-02-25																15-15-15	15	15	15									weeding			0							0
B2036	cabbage	2014	dry season			2015-02-05	0.4								0				2015-02-25			15-15-15	15	15	15	0.25						1	poquet	weeding	2015-03-15		1	0.5		225	2015-01-25	sharp 480 sl	glyphosate 480g/l	1	0.0625	25	2015-03-05
B2043	cabbage	2014	dry season			2015-02-05	1	poultry dropping	125		2015-01-15		0.25		1	15			2015-02-25			15-15-15	15	15	15	0.125						1	poquet	weeding	2015-03-15		1	0.5						0	0.0625	50	2015-03-15
B2045	cabbage	2014	dry season			2015-02-05	1								0	15			2015-02-15			15-15-15	15	15	15	0.125						1	poquet	weeding	2015-03-25		1	0.5		60	2015-01-15	glyphader 480 sl	glyphosate 480g/l	1	0.0625	50	2015-03-15
B2176	cabbage	2014	dry season			2015-03-15	0.5								0	15	15		2015-03-25	2015-04-15		15-15-15	15	15	15	0.125						2	poquet	weeding	2015-04-25		1	0.125						0	0.0625	20	2015-04-25
B2178	cabbage	2014	dry season			2015-02-05	2	poultry dropping	100		2015-02-25		0.5		1	20			2015-03-05			15-15-15	15	15	15	0.125						1	poquet	weeding	2015-03-25		1	1		250	2015-02-05	sharp 480 sl	glyphosate 480g/l	1	0.0625	25	2015-03-15
B2189	cabbage	2014	dry season			2015-02-05	1	poultry dropping							0	20			2015-02-15			15-15-15	15	15	15	0.25						1	poquet	weeding	2015-03-25		1	1		250	2015-02-05	glycel 41% sl	glyphosate 480g/l	1	0.125	300	2015-03-05
B2193	cabbage	2014	dry season			2015-01-25	1								0	12			2015-02-05			15-15-15	15	15	15	0.25						1	poquet	weeding	2015-02-25		1	0.5						0	0.25	50	2015-02-25
B2198	cabbage	2014	dry season			2015-01-15	2								1	20			2015-01-25			15-15-15	15	15	15	0.125						1	poquet	weeding	2015-02-15	2015-03-05	2	1						0	0.125	125	2015-02-05
B2028	cassava	2013	dry season			2014-01-25	2								0							15-15-15	15	15	15									weeding	2014-03-25	2014-05-25	2	8	9					0
B2055	cotton	2013	dry season			2013-07-15	1								0	22			2013-08-05			15-15-15	15	15	15	0.25						1	poquet	weeding	2013-08-15	2013-09-15	2	12	12					0	0.125	60	5 sep 2013 - 15 sep 2013	15-Oct-13 and 25-Oct-13
B2016	jute mallow	2013	dry season			2013-12-05	0.25								0							15-15-15	15	15	15									weeding	2013-12-15	2013-12-25	2	7	6	60	2013-11-05	sharp 480 sl	glyphosate 480g/l	1
B2034	jute mallow	2014	dry season			2015-03-15	0.5								0							15-15-15	15	15	15	0.5	20	15	2015-04-05	2015-04-25		2	volee	weeding	2015-03-25	2015-04-15	2	2	1	250	2015-01-25	glyphader 480 sl	glyphosate 480g/l	1	0.0625	50	2015-04-05
B2038	jute mallow	2013	dry season			2013-12-25	1								0							15-15-15	15	15	15		1		2014-02-15		0.125	2	volee	weeding	2014-02-25	2014-03-15	2	3	3	45	2013-12-15	glycel 41% sl	glyphosate 480g/l	1	0.125	15	2014-02-25
B2042	jute mallow	2014	dry season			2015-02-15	0.25								0	10	10		2015-02-25	2015-03-25		15-15-15	15	15	15	0.25						2	volee	weeding	2015-03-05	2015-03-25	2	1.5	1	100	2015-01-25	glycel 41% sl	glyphosate 480g/l	1	0.0625	125	2015-03-15
B2042	jute mallow	2013	dry season			2013-12-05	0.125								0							15-15-15	15	15	15		3				0.125	7	volee	weeding			0			60	2013-08-25	glycel 41% sl	glyphosate 480g/l	1		30	2014-01-05	2014-01-15	2014-01-25
B2043	jute mallow	2013	dry season			2013-12-05	0.125								0							15-15-15	15	15	15		3				0.125	7	volee	weeding			0								0.05	40	2014-01-05	2014-01-15	2014-01-25
B2044	jute mallow	2014	dry season			2015-02-15									0	15			2015-02-15			15-15-15	15	15	15	0.125						1	volee	weeding	2015-03-05	2015-03-25	2	1	1					0	0.0625	50	2015-03-15
B2091	jute mallow	2013	dry season			2014-01-05																15-15-15	15	15	15									weeding	2013-09-25	2013-11-15	2	1	1					0
B2097	jute mallow	2013	dry season			2013-11-05	0.25								0							15-15-15	15	15	15		1		2013-12-05		0.125	1	volee	weeding	2013-12-05	2014-01-15	2	2	2	300	2013-10-15	glycel 41% sl	glyphosate 480g/l	1
B2101	jute mallow	2013	dry season			2013-11-05	0.25								0							15-15-15	15	15	15		2.5		2013-12-05		0.125	1	volee	weeding	2013-12-05	2014-01-15	2	2	1
B2102	jute mallow	2013	dry season			2013-11-05	0.25								0							15-15-15	15	15	15		3.5		2013-12-05		0.125	1	volee	weeding	2013-12-05	2014-01-15	2	1	1
B2103	jute mallow	2013	dry season			2013-12-15	0.5								0							15-15-15	15	15	15		1.5		2014-01-15		0.125	1	volee	weeding	2014-01-05	2014-02-15	2	1	1
B2104	jute mallow	2013	dry season			2013-11-05	0.5								0							15-15-15	15	15	15		1.5		2013-12-25		0.125	1	volee	weeding	2013-11-15	2013-12-25	2	1	1
B2106	jute mallow	2013	dry season			2013-10-25	0.25								0							15-15-15	15	15	15		3		2013-12-05		0.125	1	volee	weeding	2013-11-05	2013-12-05	2	1	1
B2107	jute mallow	2013	dry season			2013-10-25	0.25								0							15-15-15	15	15	15		3		2013-12-05		0.125	1	volee	weeding	2013-11-05	2013-12-05	2	1	1
B2111	jute mallow	2013	dry season			2013-11-05	0.5								0							15-15-15	15	15	15		2		2013-12-05		0.125	1	volee	weeding	2013-11-05	2013-12-05	2	1	0.5
B2114	jute mallow	2013	dry season			2013-11-05	1								0							15-15-15	15	15	15		1.5		2013-12-05		0.125	2	volee	weeding	2013-11-05	2013-12-15	2	2	2
B2116	jute mallow	2013	dry season			2013-12-05									0							15-15-15	15	15	15									weeding			0
B2117	jute mallow	2013	dry season			2013-12-25									0							15-15-15	15	15	15									weeding			0
B2130	jute mallow	2013	dry season			2013-12-25	0.25								0							15-15-15	15	15	15		1.5		2013-12-15		0.125	1	volee	weeding	2013-11-15	2013-12-25	2	1	1	300	2013-10-15	glycel 41% sl	glyphosate 480g/l	1
B2172	jute mallow	2014	dry season			2015-02-25	0.5								0	15						15-15-15	15	15	15	0.125			2015-04-05			1	volee	weeding	2015-04-05	2015-04-25	2	1	1	120	2015-02-25	glycel 41% sl	glyphosate 480g/l	1	0.125	125	2015-04-15
B2183	jute mallow	2014	dry season			2015-02-25	0.5	poultry dropping							0	15						15-15-15	15	15	15	0.125			2015-04-05			1	volee	weeding	2015-04-05	2015-04-25	2	0.5	0.5	120	2015-02-25	glycel 41% sl	glyphosate 480g/l	1	0.0625	125	2015-04-15
B2186	jute mallow	2014	dry season			2015-02-15	0.5								0							15-15-15	15	15	15		17	15	2015-03-05	2015-03-25	0.5	2	volee	weeding	2015-03-05	2015-03-25	2	1		225	2015-01-25	sharp 480 sl	glyphosate 480g/l	1	0.25	50	2015-02-25
B2187	jute mallow	2014	dry season			2015-02-25	0.5								0	10						15-15-15	15	15	15	0.125			2015-04-05			1	volee	weeding	2015-04-05	2015-04-25	2	1	1	120	2015-02-25	glycel 41% sl	glyphosate 480g/l	1	0.0625	125	2015-04-15
B2188	jute mallow	2014	dry season			2015-02-15	0.5	poultry dropping							0							15-15-15	15	15	15		20		2015-03-05		0.625	1	volee	weeding	2015-03-05	2015-03-25	2	3	2	225	2015-01-25	sharp 480 sl	glyphosate 480g/l	1	0.25	100	2015-02-25
B2191	jute mallow	2014	dry season			2015-03-25	0.25								0	10						15-15-15	15	15	15		13	12	2015-04-05	2015-04-25	0.125	2	volee	weeding	2015-04-15	2015-05-15	2	0.5	0.5	100	2015-02-15	sharp 480 sl	glyphosate 480g/l	1	0.125	125	2015-04-05
B2194	jute mallow	2014	dry season			2015-02-15									0							15-15-15	15	15	15		5	5	2015-03-05	2015-03-25	0.125	1	volee	weeding	2015-03-15		1	0.5		100	2015-01-25	sharp 480 sl	glyphosate 480g/l	1	0.25	50	2015-03-05
B2195	jute mallow	2014	dry season			2015-02-25	0.5								0	10						15-15-15	15	15	15	0.125			2015-04-05			1	volee	weeding	2015-04-05	2015-04-25	2	1	1	120	2015-02-25	glycel 41% sl	glyphosate 480g/l	1	0.0625	125	2015-04-15
B2199	jute mallow	2014	dry season			2015-02-25	0.5								0	15						15-15-15	15	15	15	0.125			2015-04-05			1	volee	weeding	2015-04-05	2015-04-25	2	0.5	0.5	120	2015-02-25	glycel 41% sl	glyphosate 480g/l	1	0.0625	125	2015-04-15
B2204	jute mallow	2014	dry season			2015-02-15	0.25								0							15-15-15	15	15	15		15		2015-03-05		0.625	1	volee	weeding	2015-03-05	2015-03-25	2	1	0.5	225	2015-01-25	sharp 480 sl	glyphosate 480g/l	1	0.25	100	2015-02-25
B2175	cucumber	2014	dry season			2015-02-05									0	15			2015-02-05			15-15-15	15	15	15	0.25						1	poquet	weeding	2015-02-25		1	0.25						0	0.0625	25	2015-02-15
M390	cucumber	2013	warm dry season	0.2	pocket	2014-03-20										5			2014-04-10			15-15-15	15	15	15									weeding	2014-04-15		1	1						0		250	2014-04-20
S1011	cucumber	2014	dry season		pocket	2014-02-05	3			46	2014-02-04		0	0.125	1	2			2014-02-22			15-15-15	15	15	15	0.25	2		2014-02-22		0.25	2		weeding	2014-02-16		1	0.625
S1016	cucumber	2014	dry season		transplanting	2014-02-06	3			72	2014-02-04			0.625	1	14			2014-03-01			15-15-15	15	15	15	0.5	6		2014-03-01		0.5	2		weeding	2014-02-18		1	0.875
S1028	cucumber	2014	dry season		pocket	2014-02-07	3			126	2014-02-05			2	1	10			2014-02-22			15-15-15	15	15	15	0.5	6		2014-02-22		0.5	2		weeding	2014-02-22		1	0.625
S1033	cucumber	2014	dry season		pocket	2014-02-08	3			108	2014-02-06			3	1	21			2014-02-23			15-15-15	15	15	15	0.5	10		2014-02-23		0.5	2		weeding	2014-02-23		1	0.5
S1034	cucumber	2014	dry season		pocket	2014-02-20	3			72	2014-02-17			3	1	16			2014-03-08			15-15-15	15	15	15	0.625	8		2014-03-08		0.625	2		weeding	2014-03-08		1	0.75
S1035	cucumber	2014	dry season		pocket	2014-02-19	3			126	2014-02-18			1	1	14			2014-03-06			15-15-15	15	15	15	0.375	6		2014-03-06		0.375	2		weeding	2014-03-06		1	0.75
S1036	cucumber	2014	dry season		pocket	2014-02-11	3			90	2014-02-18			3	1	10			2014-02-26			15-15-15	15	15	15	0.5	6		2014-02-26		0.5	2		weeding	2014-02-26		1	0.625
S1037	cucumber	2014	dry season		pocket	2014-02-17	3			72	2014-02-15			2	1	17			2014-03-04			15-15-15	15	15	15	0.5	6		2014-03-04		0.5	2		weeding	2014-03-04		1	0.625
S1089	cucumber	2014	dry season		broadcasting	2014-02-02	3								0	30.9			2014-02-16			15-15-15	15	15	15	0.25	22.8		2015-02-16		0.25	2		weeding	2014-02-16		1	0.75
S1092	cucumber	2014	dry season		broadcasting	2014-02-28	3								0	30.9			2014-03-17			15-15-15	15	15	15	0.25	22.8		2015-03-17		0.25	2		weeding	2014-03-17		1	0.75
B2002	eggplant	2014	dry season			2015-02-25	0.5	poultry dropping	50		2015-01-25		0.125		1							15-15-15	15	15	15							0		weeding	2015-02-25		1	0.5						0
M373	eggplant	2013	warm dry season	0.1	transplanting	2014-03-01										3			2014-03-15			15-15-15	15	15	15									weeding	2014-03-25		1	2						0		500	2014-03-20
M4002	eggplant	2013	warm dry season	0.5	transplanting	2014-03-01										0																		weeding	2014-04-20		1	2						0		250	2014-04-16
B2003	fallow	2013	dry season			2013-12-15	8	poultry dropping	250		2013-12-08		2.5		1							15-15-15	15	15	15									weeding	2013-12-25	2014-01-15	2	4	4	300	2013-09-03	sharp 480 sl	glyphosate 480g/l	1	1.25	10	2014-01-15	2014-01-25
B2010	fallow	2013	dry season			2013-12-13	3	poultry dropping	150		2013-11-23		1.5		1							15-15-15	15	15	15									weeding	2013-11-27	2013-12-27	2	6	6	300	2013-09-02	sharp 480 sl	glyphosate 480g/l	1	0.625	10	2014-01-05	2014-02-15
B2035	fallow	2014	dry season			2015-02-15	0.25								0				2015-03-05			15-15-15	15	15	15	0.625	15					1	poquet	weeding	2015-03-25		1	0.25		225	2015-01-25	sharp 480 sl	glyphosate 480g/l	1	0.0625	25	2015-03-15
B2184	fallow	2014	dry season			2015-02-15	1	poultry dropping	50		2015-02-25		0.125		1							15-15-15	15	15	15		5		2015-02-25		0.0625	1	poquet	weeding	2015-03-15		1	0.125						0	0.25	50	2015-03-05
M4001	fallow	2013	rainy season																																									0
S1010	goundnut	2014	dry season		pocket	2014-02-10	4								0																	0					0
S1019	goundnut	2014	dry season		pocket	2014-02-10	4						0	0	0																0	0					0
S1027	goundnut	2014	dry season		pocket	2014-02-12	4								0																0	0					0
S1029	goundnut	2014	dry season		pocket	2014-01-01	4								0																0	0					0
S1030	goundnut	2014	dry season		pocket	2014-01-02	4								0																0	0					0
S1039	goundnut	2014	dry season		pocket	2014-02-20	4								0																	0					0
S1050	goundnut	2014	dry season		broadcasting	2014-01-10	4								0																	0					0
S1057	goundnut	2014	dry season		broadcasting	2014-02-08	4								0																	0					0
S1064	goundnut	2014	dry season		broadcasting	2014-02-15	4								0																	0					0
S1073	goundnut	2014	dry season		broadcasting	2014-02-15	4								0																	0					0
S1078	goundnut	2014	dry season		broadcasting	2014-02-12	4								0																	0					0
S1079	goundnut	2014	dry season		broadcasting	2014-02-18	4								0																	0					0
S1082	goundnut	2014	dry season		broadcasting	2014-02-15	4								0																	0					0
S1093	goundnut	2014	dry season		broadcasting	2014-02-15	4								0																	0					0
S1094	goundnut	2014	dry season		broadcasting	2014-02-17	4								0																	0					0
S1095	goundnut	2014	dry season		broadcasting	2014-02-14	4								0																	0					0
S1096	goundnut	2014	dry season		broadcasting	2014-02-10	4								0																	0					0
B2016	maize	2014	dry season			2015-02-05		poultry dropping	50		2015-02-15		0.125		1							15-15-15	15	15	15							0		weeding	2015-03-15		1	1.5						0
B2019	maize	2013	dry season			2014-02-05	0.125								0							15-15-15	15	15	15									weeding	2014-02-15	2014-03-05	2	3	3					0
B2020	maize	2013	dry season			2014-02-25	0.125								0							15-15-15	15	15	15									weeding	2014-03-25	2014-03-25	2	2	2					0
B2032	maize	2013	dry season			2014-01-15	7								0							15-15-15	15	15	15									weeding			0			450	2013-12-25	glyphader 480 sl	glyphosate 480g/l	1
B2037	maize	2014	dry season			2015-03-25	1								0	25	20		2015-04-05	2015-05-05		15-15-15	15	15	15	1	15		2015-04-05			2	poquet	weeding	2015-04-05	2015-04-25	2	1	0.5	225	2015-01-25	sharp 480 sl	glyphosate 480g/l	1	0.0625	25
B2041	maize	2014	dry season			2015-01-25									0	20	15		2015-03-05	2015-03-25		15-15-15	15	15	15	0.625						2	poquet	weeding	2015-02-25	2015-03-25	2	1						0
B2046	maize	2013	dry season			2013-09-15	1								0							15-15-15	15	15	15									weeding	2013-10-05	2013-11-15	2	2.5	2.5
B2050	maize	2013	dry season			2013-09-25	3								0	50			2013-10-15			15-15-15	15	15	15	2	25		2013-11-15		2	2	poquet	weeding	2013-12-15	2013-12-25	2	8	8					0
B2051	maize	2013	dry season			2013-08-25	1								0	6			2013-09-25			15-15-15	15	15	15	0.125	2		2013-10-05		0.125	2	poquet	weeding	2013-09-05	2013-09-25	2	6	6					0
B2052	maize	2013	dry season			2013-08-25	2								0	18			2013-09-25			15-15-15	15	15	15	0.185						1	volee	weeding	2013-09-05	2013-09-25	2	3	3					0
B2054	maize	2013	dry season			2013-09-15	1								0	16			2013-10-05			15-15-15	15	15	15	0.25						1	poquet	weeding	2013-09-25	2013-10-15	2	3	3					0
B2057	maize	2014	dry season			2015-03-15									0	50			2015-03-25			15-15-15	15	15	15	0.25						1	poquet	weeding	2015-04-05		1	5		400	2015-02-15	glyphader 480 sl	glyphosate 480g/l	1
B2058	maize	2014	dry season			2015-03-15									0	30			2015-03-15			15-15-15	15	15	15	0.125						1	poquet	weeding	2015-04-05		1	3		125	2015-02-15	glyphader 480 sl	glyphosate 480g/l	1
B2063	maize	2013	dry season			2013-09-05									0	3			2013-09-25			15-15-15	15	15	15	0.25	3		2013-10-05		0.25	2	poquet	weeding	2013-09-25	2013-10-05	2	0.5	0.5
B2067	maize	2013	dry season			2013-09-15	4.5								0							15-15-15	15	15	15							0		weeding	2013-10-05	2013-10-25	2	7	7					0
B2072	maize	2013	dry season			2013-09-25	3									25			2013-09-15			15-15-15	15	15	15	0.32						1	poquet	weeding	2013-10-15	2013-11-05	2
B2073	maize	2013	dry season			2013-09-25	2.5									50			2013-09-25			15-15-15	15	15	15	0.75						1	poquet	weeding	2013-10-15	2013-11-05	2
B2074	maize	2013	dry season			2013-09-25	2.5									50			2013-09-25			15-15-15	15	15	15	0.75						1	poquet	weeding	2013-10-15	2013-11-05	2
B2076	maize	2013	dry season			2013-09-15	0.5									4			2013-10-15			15-15-15	15	15	15	0.5	4		2013-11-15		0.5	2	poquet	weeding	2013-10-05	2013-10-25	2	3	3
B2079	maize	2013	dry season			2013-09-15	2.5									20			2013-10-25			15-15-15	15	15	15	0.625	10		2013-11-25		0.625	2	poquet	weeding	2013-10-05	2013-10-25	2	4	4	350	2013-08-25	glycel 41% sl	glyphosate 480g/l	1
M101	maize	2013	warm dry season	3	direct sowing in line	2014-03-16										0																		weeding	2014-04-28		1	1						0
M139	maize	2013	warm dry season	4	direct sowing in line	2014-03-27										0																		weeding	2014-04-20		1	2						0
M142	maize	2013	warm dry season	2	direct sowing in line	2014-03-22										0																		weeding	2014-04-07		1	2						0
M186	maize	2013	warm dry season	5	direct sowing in line	2014-03-19										0																		weeding	2014-04-10		1	1						0
M194	maize	2013	warm dry season	2	direct sowing in line	2014-03-28										0																		weeding	2014-04-14		1	2						0
M206	maize	2013	warm dry season	6	direct sowing in line	2014-03-24										0																		weeding	2014-04-07		1	5						0
M217	maize	2013	warm dry season	3	direct sowing in line	2014-03-30										0																		weeding	2014-04-20		1	2						0
M222	maize	2013	warm dry season	3	direct sowing in line	2014-03-24										0																		weeding	2014-04-16		1	3						0
M230	maize	2013	warm dry season	3	direct sowing in line	2014-03-29										0																		weeding	2014-04-16		1	3						0
M248	maize	2013	warm dry season	5	direct sowing in line	2014-04-10										0																		weeding	2014-04-30		1	2						0
M253	maize	2013	warm dry season	4	direct sowing in line	2014-03-24										0																		weeding	2014-04-13		1	5						0
M266	maize	2013	warm dry season	2	direct sowing in line	2014-03-30										0																		weeding	2014-04-15		1	1						0
M267	maize	2013	warm dry season	2	direct sowing in line	2014-03-30										0																		weeding	2014-04-16		1	2						0
M280	maize	2013	warm dry season	2	direct sowing in line	2014-03-10										10			2014-04-05			15-15-15	15	15	15									weeding	2014-04-03		1	2						0
M281	maize	2013	warm dry season	5	direct sowing in line	2014-03-22										0																		weeding	2014-04-23		1	4						0
M284	maize	2013	warm dry season	2.5	direct sowing in line	2014-03-28										10			2014-04-30			15-15-15	15	15	15									weeding	2014-04-28		1	2						0
M333	maize	2013	warm dry season	3	direct sowing in line	2014-03-11										0																		weeding	2014-04-09		1	2						0
M337	maize	2013	warm dry season	2	direct sowing in line	2014-03-30										0																		weeding	2014-04-16		1	1						0
M339	maize	2013	warm dry season	2	direct sowing in line	2014-04-03										0																		weeding	2014-05-25		1	2						0
M349	maize	2013	warm dry season	3	direct sowing in line	2014-03-26										25			2014-04-25			15-15-15	15	15	15									weeding	2014-04-17		1	3						0
M65	maize	2013	warm dry season	3	direct sowing in line	2014-03-24										0																		weeding	2014-04-17		1	3						0
M68	maize	2013	warm dry season	2	direct sowing in line	2014-03-30										0																		weeding	2014-04-20		1	1						0
M70	maize	2013	warm dry season	2	direct sowing in line	2014-04-03										10			2014-05-02			15-15-15	15	15	15		8		2014-05-02					weeding	2014-05-28		1	2						0
S1001	maize	2014	dry season		direct sowing in line	2014-02-03	3	poultry dropping	70	110	2014-02-01		1.25	1.25	1	25			2014-02-25			15-15-15	15	15	15	1.5	25		2014-02-25		1.5	2		weeding	2014-02-20		1	0.875
S1002	maize	2014	dry season		direct sowing in line	2014-02-05	3	poultry dropping	70	110	2014-02-04		1.25	1.25	1	25			2014-02-18			15-15-15	15	15	15	1.125	25		2014-02-18		1.125	2		weeding	2014-02-21		1	1.125
S1003	maize	2014	dry season		direct sowing in line	2014-02-07	3	poultry dropping	70	110	2014-02-06		1	1	1	25			2014-02-25			15-15-15	15	15	15	1.375	25		2014-02-25		1.375	2		weeding	2014-02-22		1	1.25
S1004	maize	2014	dry season		direct sowing in line	2014-02-07	3	poultry dropping	70	110	2014-02-08		1.25	1.25	1	25			2014-02-27			15-15-15	15	15	15	1.5	25		2014-02-27		1.5	2		weeding	2014-02-23		1	1
S1009	maize	2014	dry season		direct sowing in line	2014-03-04	3								0	30			2014-03-20			15-15-15	15	15	15	0.625	20		2014-03-20		0.625	2		weeding	2014-03-20		1	0.5
S1018	maize	2014	dry season		direct sowing in line	2014-02-19	3			72	2014-02-17			1.25	1	15			2014-03-02			15-15-15	15	15	15	0.875	10		2014-03-02		0.875	2		weeding	2014-03-06		1	0.25
S1021	maize	2014	dry season		direct sowing in line	2014-02-10	3						0	0	0	17			2014-02-24			15-15-15	15	15	15	0.75	13		2014-02-24		0.75	2		weeding	2014-03-10		1	1
S1022	maize	2014	dry season		direct sowing in line	2014-02-12	3						0	0	0	18			2014-02-26			15-15-15	15	15	15	0.75	10		2014-02-26		0.75	2		weeding	2014-02-25		1	1.25
S1026	maize	2014	dry season		direct sowing in line	2014-02-19	3			108	2014-02-18			2	1	20			2014-03-05			15-15-15	15	15	15	0.5	10		2014-03-05			2		weeding	2014-03-05		1	0.5
S1032	maize	2014	dry season		direct sowing in line	2014-02-14	3			54	2014-02-10			2	1	15			2014-02-26			15-15-15	15	15	15	0.75	5		2014-02-26		0.75	2		weeding	2014-02-26		1	0.875
S1038	maize	2014	dry season		direct sowing in line	2014-02-22	3			108	2014-02-20			2	1	11			2014-03-09			15-15-15	15	15	15	0.875	7		2014-03-09		0.875	2		weeding	2014-03-09		1	1
S1045	maize	2014	dry season		direct sowing in line	2014-02-13	3						0	0	0	6			2014-02-28			15-15-15	15	15	15	0.125	4		2014-02-28		0.125	2		weeding	2014-02-28		1	0.25
S1060	maize	2014	dry season		broadcasting	2014-02-14	3								0												22.8		2014-03-02		1.25	1		weeding	2014-03-02		1	1.25
S1070	maize	2014	dry season		broadcasting	2014-02-26	3								0												15.2		2014-03-15		1.25	1		weeding	2014-03-15		1	1.25
S1071	maize	2014	dry season		broadcasting	2014-03-03	3								0	16.5			2014-03-25			15-15-15	15	15	15	1						1		weeding	2014-03-25		1	0.75
S1072	maize	2014	dry season		broadcasting	2014-03-08	3								0	20.6			2014-03-29			15-15-15	15	15	15	1.5						1		weeding	2014-03-29		1	1
S1076	maize	2014	dry season		broadcasting	2014-02-15	3								0	12.4			2014-03-01			15-15-15	15	15	15	0.25						1		weeding	2014-03-01	2014-03-30	2	0.5	0.75
S1085	maize	2014	dry season		broadcasting	2014-02-12	3								0	30.9			2014-02-28			15-15-15	15	15	15	0.75						1		weeding	2014-02-28		1	0.75
S1088	maize	2014	dry season		broadcasting	2014-01-26	3								0	20.6			2014-02-16			15-15-15	15	15	15	0.75	15.2		2015-02-16		0.75	2		weeding	2014-02-15		1	1
S1090	maize	2014	dry season		broadcasting	2014-01-16	3								0	41.2			2014-02-07			15-15-15	15	15	15	0.75						1		weeding	2014-02-07		1	1
B2007	nightshade vegetable	2013	dry season			2013-12-14	5	poultry dropping	250		2013-11-05		2.5		1							15-15-15	15	15	15									weeding	2013-12-28	2014-01-28	2	6	6	300	2013-09-02	sharp 480 sl	glyphosate 480g/l	1	0.625	10	2014-01-05	2014-02-15
B2013	nightshade vegetable	2013	dry season			2013-11-16	5	poultry dropping	250		2013-10-23		1.5		1							15-15-15	15	15	15									weeding	2013-11-30	2013-12-30	2	6	6	300	2013-09-02	sharp 480 sl	glyphosate 480g/l	1	0.625	10	2014-01-05	2014-02-15
B2017	nightshade vegetable	2013	dry season			2013-12-25	0.375	poultry dropping	50		2013-12-25		0.5		1							15-15-15	15	15	15									weeding	2014-01-05	2014-01-25	2	1	1					0
B2046	nightshade vegetable	2014	dry season			2015-02-05	1		50		2015-02-15		0.125		1	10			2015-02-15			15-15-15	15	15	15	0.125						1	poquet	weeding	2015-03-05		1	0.5						0	0.25	100	2015-03-05
B2049	nightshade vegetable	2013	dry season			2013-11-05	1								0	6			2013-12-15			15-15-15	15	15	15	1	4		2014-01-05		1	2	poquet	weeding	2013-12-05	2013-12-15	2	1	1					0	0.125	60	2013-12-15	2013-12-25
B2058	nightshade vegetable	2013	dry season			2013-11-15	6								0							15-15-15	15	15	15							0		weeding	2013-12-05	2013-12-25	2	0.75	0.75					0	0.125	60	2013-12-25	2014-01-15
B2061	nightshade vegetable	2014	dry season			2015-02-25	1								0	5			2015-04-05			15-15-15	15	15	15	0.0625						1	poquet	weeding	2015-04-25		1	0.5		300	2015-02-25	sharp 480 sl	glyphosate 480g/l	1	0.0625	250	2015-04-15
B2067	nightshade vegetable	2014	dry season			2015-03-15	0.5								1	10			2015-04-05			15-15-15	15	15	15	0.0625						1	poquet	weeding	2015-04-15		1	1		300	2015-03-05	sharp 480 sl	glyphosate 480g/l	1	0.25	250	2015-04-15
B2068	nightshade vegetable	2014	dry season			2015-02-25	0.5	poultry dropping	100		2015-02-25		0.25		1	10			2015-04-05			15-15-15	15	15	15	0.0625						1	poquet	weeding	2015-04-25		1	1		300	2015-02-25	sharp 480 sl	glyphosate 480g/l	1	0.25	250	2015-04-15
B2068	nightshade vegetable	2013	dry season			2013-12-05	1								0							15-15-15	15	15	15		2		2013-12-15		0.25	1	volee	weeding	2013-12-25	2014-01-15	2	1	1					0	0.125	60	2014-01-05	2014-01-25
B2069	nightshade vegetable	2014	dry season			2015-02-25	0.5	poultry dropping	100		2015-02-25		0.25		1	5			2015-04-05			15-15-15	15	15	15	0.0625						1	poquet	weeding	2015-04-25		1	0.5		300	2015-02-25	sharp 480 sl	glyphosate 480g/l	1	0.0625	250	2015-04-15
B2075	nightshade vegetable	2014	dry season			2015-02-25	0.5								0	10			2015-04-05			15-15-15	15	15	15	0.0625						1	poquet	weeding	2015-04-25		1	0.5		250	2015-02-25	Kalach 360 sl	glyphosate 360g/l	1	0.0625	250	2015-04-15
B2075	nightshade vegetable	2013	dry season			2014-01-05	1.5									3			2014-01-25			15-15-15	15	15	15	0.5	3		2014-02-25		0.5	2	poquet	weeding	2014-02-25	2014-03-15	2	1.5	1.5
B2076	nightshade vegetable	2014	dry season			2015-02-25	0.625								0	5			2015-04-05			15-15-15	15	15	15	0.0625						1	poquet	weeding	2015-04-25		1	0.5		250	2015-02-25	Kalach 360 sl	glyphosate 360g/l	1	0.0625	250	2015-04-15
B2079	nightshade vegetable	2014	dry season			2015-02-25	0.5	poultry dropping	100		2015-02-25		0.25		1	5			2015-04-05			15-15-15	15	15	15	0.0625						1	poquet	weeding	2015-04-25		1	0.5		250	2015-02-25	Kalach 360 sl	glyphosate 360g/l	1	0.0625	250	2015-04-15
B2133	nightshade vegetable	2013	dry season			2014-01-15	0.5								0	15			2014-02-05			15-15-15	15	15	15	0.25	5		2014-02-25		0.125	2	volee	weeding	2014-01-25	2014-02-15	2	1.5	1.5	1000	2013-12-05	glycel 41%	glyphosate 480g/l	1	0.375	2	2014-02-15	25-Feb-14 and 5-Jan-14
B2166	nightshade vegetable	2013	dry season			2013-11-05	4								0	0			00:00:00			15-15-15	15	15	15	0	5		2013-12-15		0.375	2	volee	weeding	2013-12-15	2014-01-05	2	3	2						0.25	3	2013-12-25	2014-02-15
B2167	nightshade vegetable	2013	dry season			2014-01-15	3								0	0			00:00:00			15-15-15	15	15	15	0	2		2014-02-15		0.25	2	volee	weeding	2014-02-05	2014-02-25	2	1	1
B2170	nightshade vegetable	2013	dry season			2014-01-05	3	poultry dropping	5		2013-12-15		0.125		2	0			00:00:00			15-15-15	15	15	15	0	8		2014-02-05		0.375	2	poquet	weeding	2014-01-25	2014-02-15	2	1	1						0.125	65	2014-02-15	2014-03-05
B2182	nightshade vegetable	2014	dry season			2015-02-25	0.5								0	9	5	5	2015-03-05		2015-03-25	15-15-15	15	15	15	0.375			2015-03-05			2	poquet	weeding	2015-03-25	2015-04-25	2	0.5	0.5	100	2015-02-05	glycel 41% sl	glyphosate 480g/l	1	0.125	125	2015-03-25
B2185	nightshade vegetable	2014	dry season			2015-02-05	1		50		2015-02-25		0.125		1	7	7		2015-02-15	2015-03-05		15-15-15	15	15	15	0.125						2	poquet	weeding	2015-03-15		1	0.25						0	0.25	50	2015-03-05
B2190	nightshade vegetable	2014	dry season			2015-03-25	0.5		50		2015-03-15		0.125		1	18	14		2015-03-25	2015-04-15		15-15-15	15	15	15	0.125						2	poquet	weeding	2015-04-25		1	0.25		100	2015-02-15	glycel 41% sl	glyphosate 480g/l	1	0.125	125	2015-04-15
B2201	nightshade vegetable	2014	dry season			2015-02-25	0.5	poultry dropping	50		2015-01-25		0.125		1							15-15-15	15	15	15							0		weeding	2015-03-25		1	0.5						0	0.0625	30	2015-03-25
S1000	nightshade vegetable	2014	dry season		transplanting	2014-02-05	4	poultry dropping	70	110	2014-02-01		0.5	0.5	1	15			2014-02-16			15-15-15	15	15	15	0.875	10		2014-02-16		0.875	2		weeding	2014-02-18		1	0.75
S1005	nightshade vegetable	2014	dry season		transplanting	2014-02-16	4	poultry dropping	70	110	2014-02-14		1	1	1	15			2014-02-28			15-15-15	15	15	15	1	10		2014-02-28		1	2		weeding	2014-03-02		1	1.125
S1008	nightshade vegetable	2014	dry season		transplanting	2014-02-10	4			90	2014-02-08			0.25	1	11			2014-02-18			15-15-15	15	15	15	0.25	5		2014-02-18		0.25	2		weeding	2014-02-15		1	2
S1012	nightshade vegetable	2014	dry season		pocket	2014-02-16	4	poultry dropping	45	90	2014-02-12		1	1	1	12			2014-02-28			15-15-15	15	15	15	0.5	6		2014-02-28		0.5	2		weeding	2014-03-04		1	0.75
S1013	nightshade vegetable	2014	dry season		pocket	2014-01-26	4	poultry dropping	30		2014-01-25		1		1	18			2014-02-20			15-15-15	15	15	15	0.5	10		2014-02-20		0.5	2		weeding	2014-02-10		1	0.5
S1015	nightshade vegetable	2014	dry season		pocket	2014-02-05	4			72	2014-02-04		0.125	0.125	1	10			2014-02-15			15-15-15	15	15	15	0.125	6		2014-02-15		0.125	2		weeding	2014-02-20		1	2
S1024	nightshade vegetable	2014	dry season		transplanting	2014-01-02	4			52	2014-01-01			4	1	16			2014-02-16			15-15-15	15	15	15	0.625	6		2014-02-16		0.625	2		weeding	2014-02-16		1	0.375
S1052	nightshade vegetable	2014	dry season		broadcasting	2014-01-28	4								0	8.2			2014-02-20			15-15-15	15	15	15	0.25						1		weeding	2014-02-27		1	1.25
S1053	nightshade vegetable	2014	dry season		broadcasting	2014-02-13	4								0	12.4			2014-03-05			15-15-15	15	15	15	0.75	9.1		2014-03-05		0.75	2		weeding	2014-03-02		1	1
S1054	nightshade vegetable	2014	dry season		broadcasting	2014-01-18	4								0	41.2			2014-02-27			15-15-15	15	15	15	0.5						1		weeding	2014-02-18		1	1.25
S1056	nightshade vegetable	2014	dry season		broadcasting	2014-02-10	4								0	16.5			2014-02-28			15-15-15	15	15	15	0.75						1		weeding	2014-03-14		1	0.25
S1061	nightshade vegetable	2014	dry season		broadcasting	2014-01-14	4								0	20.6			2014-03-15			15-15-15	15	15	15	0.25	15.2		2014-03-15		0.25	2		weeding	2014-03-15		1	0.75
S1062	nightshade vegetable	2014	dry season		broadcasting	2014-01-15	4								0	12.4			2014-02-10			15-15-15	15	15	15	0.75	9.1		2014-02-10		0.75	2		weeding	2014-02-10		1	0.25
S1065	nightshade vegetable	2014	dry season		broadcasting	2014-01-26	4								0	20.6			2014-02-20			15-15-15	15	15	15	1.75	15.2		2014-02-20		1.75	2		weeding	2014-02-20		1	0.75
S1080	nightshade vegetable	2014	dry season		broadcasting	2014-02-14	4								0	14.4			2014-03-13			15-15-15	15	15	15	1						1		weeding	2014-03-12		1	0.75
S1083	nightshade vegetable	2014	dry season		broadcasting	2014-02-15	4								0	30.9			2014-03-10			15-15-15	15	15	15	1.25						1		weeding	2014-03-10		1	1.75
S1084	nightshade vegetable	2014	dry season		broadcasting	2014-02-16	4								0	41.2			2014-03-18			15-15-15	15	15	15	1						1		weeding	2014-03-16		1	1.5
B2177	oinion	2014	dry season			2015-02-25		poultry dropping	100		2015-02-25		0.5		1	25	15		2015-02-25	2015-02-25		15-15-15	15	15	15	0.125						2	poquet	weeding	2015-03-25		1	1.5		250	2015-01-25	sharp 480 sl	glyphosate 480g/l	1	0.0625	25	2015-03-15
S1067	oinion	2014	dry season		broadcasting	2014-01-04	7								0	4.1	4.2		2014-01-21	2014-02-13		15-15-15	15	15	15	0.25	3.1	3.1	2014-01-21	2014-02-13	0.25	4		weeding	2014-01-02	2014-02-13	2	0.25	0.25
S1091	oinion	2014	dry season		broadcasting	2014-01-04	7								0	10.3	8.2		2014-01-24			15-15-15	15	15	15	0.25	7.6	7.6	2014-02-26		0.25	2		weeding	2014-01-24	2014-02-26	2	0.5	0.75
B2018	okra	2013	dry season			2013-11-05	0.125								0							15-15-15	15	15	15									weeding	2013-11-15	2013-12-05	2	1	1					0
B2089	okra	2013	dry season			2013-11-05	0.5												2014-01-05			15-15-15	15	15	15	0.125	1		2013-12-05		0.125	1	poquet	weeding	2013-12-25	2014-01-25	2	0.5	0.5					0
B2096	okra	2013	dry season			2013-11-05	0.25								0	1			2014-01-05			15-15-15	15	15	15	0.125	0.5		2014-01-05		0.125	1	poquet	weeding	2013-12-25		1	1		300	2013-10-15	glycel 41% sl	glyphosate 480g/l	1
B2112	okra	2013	dry season			2013-11-05	0.5								0							15-15-15	15	15	15									weeding	2013-12-05	2014-01-15	2	1	0.5
B2157	okra	2013	dry season			2014-01-15	2								0	3			2014-02-15			15-15-15	15	15	15	2						1	poquet	weeding	2014-02-05	2014-03-05	2	1	1					0
B2197	okra	2014	dry season			2015-02-05									0							15-15-15	15	15	15									weeding	2015-02-25		1	1						0
M21	okra	2013	warm dry season	0.2	pocket	2014-03-07																												weeding	2014-03-15		1	1						0		500	2014-04-14
S1007	okra	2014	dry season		pocket	2014-03-02	2		25	98	2014-02-25		0.5	0.5	1	45			2014-02-16			15-15-15	15	15	15	0.5	20		2014-02-16			2		weeding	2014-02-07		1	1.875
S1017	okra	2014	dry season		transplanting	2014-02-10	3			54	2014-02-08			0.75	1	10			2014-02-22			15-15-15	15	15	15	0.625	5		2014-02-22		0.625	2		weeding	2014-02-28		1	0.625
S1020	okra	2014	dry season		pocket	2014-02-07	3						0	0	0	6			2014-02-21			15-15-15	15	15	15	0.5	2		2014-02-21		0.5	2		weeding	2014-02-24		1	0.875
S1041	okra	2014	dry season		broadcasting	2014-02-09	3			36	2014-02-02		0	0.5	1	8			2014-02-25			15-15-15	15	15	15	0.25	4		2014-02-25		0.25	2		weeding	2014-02-20		1	0.625
S1043	okra	2014	dry season		broadcasting	2014-03-12	3			96	2014-03-08		0	0.625	1	4			2014-03-28			15-15-15	15	15	15	0.375	4		2014-03-28		0.375	2		weeding	2014-03-27		1	0.75
S1046	okra	2014	dry season		broadcasting	2014-03-17	4			36	2014-03-09		0	0.25	1	5			2014-04-01			15-15-15	15	15	15	0.125	2		2014-04-01		0.125	2		weeding	2014-03-25		1	0.5
S1058	okra	2014	dry season		broadcasting	2014-02-18	3								0	12.4			2014-03-10			15-15-15	15	15	15	0.25	9.1		2014-03-10		0.25	2		weeding	2014-03-06	2014-03-30	2	0.25	0.5
S1074	okra	2014	dry season		broadcasting	2014-03-01	3								0												18.3		2014-03-15		1.75	1		weeding	2014-03-15		1	0.75
S1075	okra	2014	dry season		broadcasting	2014-02-28	3								0	16.5			2014-03-14			15-15-15	15	15	15	1.25						1		weeding	2014-03-12		1	0.75
B2002	pepper	2013	dry season			2013-11-15	5	poultry dropping	250		2013-12-11		2.5		1							15-15-15	15	15	15									weeding	2013-12-05	2014-01-15	2	4	4	300	2013-09-02	sharp 480 sl	glyphosate 480g/l	1	0.625	10	2013-12-05	2013-12-15
B2003	pepper	2014	dry season			2015-03-25	1	poultry dropping	50		2015-01-25		0.125		1							15-15-15	15	15	15							0		weeding	2015-05-05		1	0.5						0	0.0625	25	2015-04-25
B2004	pepper	2014	dry season			2015-02-25	0.5	poultry dropping	50		2015-01-25		0.125		1							15-15-15	15	15	15							0		weeding	2015-04-25		1	1						0	0.0625	25	2015-04-25
B2006	pepper	2014	dry season			2015-02-05	2	poultry dropping	300		2015-02-15		1		1							15-15-15	15	15	15							0		weeding	2015-03-15		1	3						0	0.5	300	2015-03-15
B2007	pepper	2014	dry season			2015-03-15	0.5	poultry dropping	50		2015-02-15		0.125		1							15-15-15	15	15	15							0		weeding	2015-05-05		1	0.5						0		125	2015-04-25
B2011	pepper	2013	dry season			2013-11-14	5	poultry dropping	150		2013-10-27		1.5		1							15-15-15	15	15	15									weeding	2013-11-28	2013-12-28	2	6	6	300	2013-09-02	sharp 480 sl	glyphosate 480g/l	1	0.625	10	2013-12-05	2014-01-15
B2015	pepper	2014	dry season			2015-02-15	0.5	poultry dropping	50		2015-02-15		0.125		1							15-15-15	15	15	15							0		weeding	2015-04-15		1	1						0	0.25	150	2015-04-15
B2026	pepper	2014	dry season			2015-03-25	0.5	poultry dropping	50		2015-02-15		0.125		1							15-15-15	15	15	15							0		weeding	2015-04-25		1	0.5						0	0.0625	25	2015-04-25
B2040	pepper	2013	dry season			2013-11-05	3								0							15-15-15	15	15	15									weeding	2013-11-25	2013-12-15	2	4	4	60	2013-10-15	Kalach 360 sl	glyphosate 360g/l	1	0.09375	25	2013-12-25	2014-01-15
B2045	pepper	2013	dry season			2013-11-05	2.5								0							15-15-15	15	15	15									weeding			0
B2090	pepper	2013	dry season			2013-11-05	0.5									2			2014-01-25			15-15-15	15	15	15	0.125	1		2013-12-25		0.125	1	poquet	weeding	2013-11-05	2013-12-05	2	0.5	0.5					0
B2100	pepper	2013	dry season			2013-11-05	1								0							15-15-15	15	15	15									weeding	2013-11-05	2013-12-05	2	1	1
B2115	pepper	2013	dry season			2013-11-05	1								0	1			2013-12-05			15-15-15	15	15	15		1		2013-12-05		0.125	2	poquet	weeding	2013-11-05	2013-12-05	2	0.5	0.5
B2118	pepper	2013	dry season			2013-12-05	1								0							15-15-15	15	15	15									weeding			0
B2119	pepper	2013	dry season			5 dec 2013	1								0							15-15-15	15	15	15									weeding	2013-11-15	2013-12-05	2	1	1	450		sharp 480 sl	glyphosate 480g/l	1
B2120	pepper	2013	dry season			2013-12-05	1								0							15-15-15	15	15	15									weeding	2013-11-15	2014-01-05	2	1	1	450	2014-05-15	sharp 480 sl	glyphosate 480g/l	1
B2124	pepper	2013	dry season			2013-11-05	1								0	1.5			2014-01-05			15-15-15	15	15	15	0.375	1.5		2013-12-25		0.375	2	poquet	weeding	2013-11-15	2013-12-15	2	0.5	0.5	450	2013-10-15	sharp 480 sl	glyphosate 480g/l	1
B2129	pepper	2013	dry season			2013-11-05	0.5								0	1.5			2014-01-05			15-15-15	15	15	15	0.25	1.5		2013-12-05		0.25	2	poquet	weeding	2013-11-05	2013-12-05	2	0.5	0.5	450	2013-10-05	sharp 480 sl	glyphosate 480g/l	1
B2132	pepper	2013	dry season			2013-11-25	1.5								0	1.5			2014-01-05			15-15-15	15	15	15	0.25	1.5		2013-12-15		0.25	1	poquet	weeding	2013-11-05	2013-12-25	2	0.5	0.5	300	2014-06-05	glycel 41% sl	glyphosate 480g/l	1
B2139	pepper	2013	dry season			2013-12-25	0.5								0	12			2014-01-15			15-15-15	15	15	15	0.625	12		2014-02-05		0.625	2	poquet	weeding	2014-01-15	2014-02-15	2	2	2	1000	2013-12-05	glycel 41%	glyphosate 480g/l	1	0.1875	5	2014-02-25	2014-03-15
B2144	pepper	2013	dry season			2013-12-15	15	poultry dropping	75	75	2013-12-15	2014-01-15	0.125	0.125	2	50			2014-01-05			15-15-15	15	15	15	1	50		2014-01-25		1	2	poquet	weeding	2014-01-05	2014-02-05	2	3	3						0.25	150	2014-01-15	2014-02-05
B2151	pepper	2013	dry season			2013-12-05	2	poultry dropping	40	40	2013-11-25	2013-11-25	0.125	0.125	2	10			2013-12-25			15-15-15	15	15	15	1	10		2014-01-15		1	2	poquet	weeding	2014-01-05	2014-01-15	2	1	1	1000	2013-10-25	glycel 41%	glyphosate 480g/l	1	0.25	150	2014-01-25	2014-02-15
B2174	pepper	2014	dry season			2015-02-25	0.5								0	5	5		2015-03-05	2015-04-15		15-15-15	15	15	15	0.125						2	poquet	weeding	2015-03-25	2015-04-25	2	0.125		125	2015-02-05	glycel 41% sl	glyphosate 480g/l	1	0.125	125	2015-03-25
B2192	pepper	2014	dry season			2015-03-05	2								0	17	10		2015-03-15	2015-04-05		15-15-15	15	15	15	0.125	3	5				2	poquet	weeding	2015-04-25		1	1						0	0.25	300	2015-04-15
B2200	pepper	2014	dry season			2015-03-25	0.5	poultry dropping	50		2015-02-15		0.125		1							15-15-15	15	15	15							0		weeding	2015-05-05		1	0.5						0	0.0625	25	2015-04-25
B2202	pepper	2014	dry season			2015-03-25	0.5	poultry dropping	50		2015-01-25		0.125		1							15-15-15	15	15	15							0		weeding	2015-05-05		1	0.25						0	0.0625	25	2015-05-15
B2203	pepper	2014	dry season			2015-03-15	0.5	poultry dropping	50		2015-01-25		0.125		1							15-15-15	15	15	15							0		weeding	2015-05-05		1	0.5						0	0.0625	25	2015-04-25
S1006	pepper	2014	dry season		transplanting	2014-01-10	5	poultry dropping	30	82	2014-01-08		0.25	0.25	1																0	0		weeding	2014-02-08	2014-02-15	2	1	0.5
S1025	pepper	2014	dry season		transplanting	2014-02-10	5			90	2014-02-08			2	1	18			2014-02-25			15-15-15	15	15	15	0.625	10		2014-02-25		0.625	2		weeding	2014-02-25		1	0.625
S1031	pepper	2014	dry season		transplanting	2014-02-11	5			72	2014-02-11			3	1	17			2014-02-24			15-15-15	15	15	15	0.75	10		2014-02-24		0.75	2		weeding	2014-02-24		1	0.75
S1042	pepper	2014	dry season		broadcasting	2014-03-15	5			45	2014-03-09		0	0.375	1	8			2014-03-24			15-15-15	15	15	15	0.125	4		2014-03-24		0.125	2		weeding	2014-04-01		1	0.25
S1047	pepper	2014	dry season		broadcasting	2014-01-15	5			20	2014-01-04		0	0.625	1	9			2014-02-02			15-15-15	15	15	15	0.25	6		2014-02-02		0.25	2		weeding	2014-02-02		1	0.625
S1051	pepper	2014	dry season		broadcasting	2014-01-05	5								0	16.5			2014-02-04			15-15-15	15	15	15	0.25						1		weeding	2014-01-26		1	0.25
S1055	pepper	2014	dry season		broadcasting	2014-02-13	5								0	20.6			2014-02-07			15-15-15	15	15	15	1.75						1		weeding	2014-03-03		1	0.25
S1066	pepper	2014	dry season		broadcasting	2014-01-15	5								0	12.4			2014-01-31			15-15-15	15	15	15	0.25						1		weeding	2014-02-15	2014-03-02	2	0.5	0.75
S1081	pepper	2014	dry season		direct sowing in line	2014-02-18	5								0	8.2			2014-03-21			15-15-15	15	15	15	0.75						1		weeding	2014-03-20		1	0.75
S1087	pepper	2014	dry season		broadcasting	2014-01-01	5								0	20.6			2014-01-25			15-15-15	15	15	15	0.75	15.2		2015-01-25		0.75	2		weeding	2014-01-24		1	0.75
M0	potato	2014	cold dry season	450		2014-12-11		compost	2100		2014-12-12					200	250		2014-12-16	2015-01-19		15-15-15	15	15	15									weeding	2015-01-27									0
M10	potato	2013	cold dry season	125	cuttings	2013-11-15		manure	900		18-Dec-13					15	20		2013-11-23	15-Dec-13		15-15-15	15	15	15									weeding	16-Dec-13		1	3						0
M10	potato	2014	cold dry season	200		2014-12-26		manure	800		2014-12-25					100	100		2014-12-25	2015-01-29		15-15-15-4S	15	15	15									weeding	2015-01-30									0
M1000	potato	2013	cold dry season	500	cuttings	2013-11-26		rice straw	3000		18-Dec-13					150	500		16-Dec-13	2014-01-02		15-15-15	15	15	15									weeding	2014-01-05		1	12						0
M101	potato	2013	cold dry season	125	cuttings	21-Dec-13										75			2014-01-03			15-15-15	15	15	15									weeding	11-Dec-13		1	3						0
M108	potato	2013	warm dry season	60	cuttings	2014-03-27										2			2014-04-08			15-15-15	15	15	15		5		2014-04-08					weeding	2014-04-13		1	1						0		250	2014-04-18
M108	potato	2013	cold dry season	75	cuttings	14-Dec-13										100	50		14-Dec-13	2014-01-12		15-15-15	15	15	15									weeding	2014-01-12		1	8						0
M11	potato	2013	cold dry season	275	cuttings	02-Dec-13		compost	3000		15-Dec-13					300	300		17-Dec-13	2014-01-08		15-15-15	15	15	15									weeding	2014-01-10		1	7						0
M11	potato	2014	cold dry season	150		2014-12-24		compost	300		2015-01-10					150	75		2014-12-27	2015-02-28		14-18-18+6S+1B2o3	14	18	18									weeding	2015-02-06									0
M12	potato	2013	cold dry season	250	cuttings	2013-11-25										500	100		2013-11-28	23-Dec-13		15-15-15	15	15	15									weeding	2014-01-07		1	3						0
M12	potato	2014	cold dry season	350		2014-12-18		compost	850		2014-12-19					150	250		2014-12-19	2015-01-12		15-15-15	15	15	15									weeding	2015-01-27									0
M1279	potato	2013	cold dry season	525	cuttings	20-Dec-13		pig dropping	2000		21-Dec-13					300	200		1913-12-30	2014-01-27		15-15-15	15	15	15									weeding	2014-01-28		1	15						0
M1279	potato	2014	cold dry season	125		2014-12-15		compost	2000		2014-12-12					50	100		2014-12-13	2015-02-01		14-18-18-6S-1b2o3	14	18	18									weeding	2015-01-17									0
M13	potato	2013	cold dry season	100	cuttings	2013-11-25		compost	700		01-Dec-13					70	80		15-Dec-13	20-Dec-13		15-15-15	15	15	15									weeding	23-Dec-13		1	2						0
M13	potato	2014	cold dry season	50		2014-11-19		manure	300		2014-11-13					75	75		2014-11-15	2014-12-17		15-15-15+4S	15	15	15									weeding	2014-12-21									0
M132	potato	2013	warm dry season	120	cuttings	2014-03-31										25			2014-05-19			15-15-15	15	15	15		25		2014-05-19					weeding	2014-05-18		1	2						0		250	2014-04-11
M132	potato	2013	cold dry season	100	cuttings	2013-11-23										200	250		2013-11-23	08-Dec-13		15-15-15	15	15	15									weeding	08-Dec-13		1	2						0
M138	potato	2013	warm dry season	60	cuttings	2014-03-16										3			2014-03-23			15-15-15	15	15	15									weeding	2014-05-07		1	2						0		750	2014-04-03
M138	potato	2013	cold dry season	150	cuttings	25-Dec-13										75	75		25-Dec-13	2014-01-20		15-15-15	15	15	15									weeding	2014-01-20		1	6						0
M138	potato	2014	cold dry season	104		2014-12-25		compost								125	125		2014-12-04	2015-02-24		15-15-15	15	15	15		50							weeding	2015-02-19	29-fev-15								0
M139	potato	2013	cold dry season	100	cuttings	05-Dec-13										50	50		05-Dec-13	30-Dec-13		15-15-15	15	15	15									weeding	2014-01-08		1	3						0
M1396	potato	2014	cold dry season	250		2014-11-15		liter	450		2014-11-18					200	200		2014-11-19	2014-12-17		15-15-15	15	15	15									weeding	2014-12-28									0
M14	potato	2013	cold dry season	100	cuttings	2013-11-18										30	50		2013-11-27	26-Dec-13		15-15-15	15	15	15									weeding	2014-01-01		1	5						0
M142	potato	2013	cold dry season	150	cuttings	25-Dec-13										25	25		25-Dec-13	2014-01-26		15-15-15	15	15	15									weeding	2014-01-25		1	3						0
M142	potato	2014	cold dry season	23		2014-12-12										75	75		2014-12-18	2014-12-30		15-15-15	15	15	15									weeding	2014-12-30									0
M15	potato	2013	cold dry season	125	cuttings	2013-11-24		compost	1500		05-Dec-13					50	50		10-Dec-13	18-Dec-13		15-15-15	15	15	15									weeding	2014-01-10		1	7						0
M16	potato	2013	warm dry season	120	cuttings	2014-02-23										0											25		2014-02-28					weeding	2014-03-11		1	3						0		500	2014-03-17
M16	potato	2013	cold dry season	375	cuttings	2013-11-06		compost	400		2013-11-06					150	250		2013-11-06	07-Dec-13		15-15-15	15	15	15									weeding	07-Dec-13		1	4						0
M186	potato	2013	cold dry season	150	cuttings	05-Dec-13										150	150		05-Dec-13	2014-01-04		15-15-15	15	15	15									weeding	2014-01-04		1	5						0
M186	potato	2014	cold dry season	150		2014-12-08										100	200		2014-12-10	2015-01-11		15-15-15	15	15	15									weeding	2015-01-11									0
M194	potato	2013	cold dry season	25	cuttings	2013-11-14		compost	2300		2013-11-14					150	100		2013-11-14	30-Dec-13		15-15-15	15	15	15									weeding	15-Dec-13		1	2						0
M194	potato	2014	cold dry season	92		2014-12-03			1200		2014-12-03					175	150		2014-12-03	2014-12-23		15-15-15	15	15	15		25							weeding	2015-01-04									0
M201	potato	2013	cold dry season	75	cuttings	2013-11-17										75			2013-11-17			15-15-15	15	15	15									weeding	15-Dec-13		1	8						0
M206	potato	2013	cold dry season	75	cuttings	28-Dec-13										150			30-Dec-13			15-15-15	15	15	15									weeding	2014-01-26		1	8						0
M208	potato	2013	warm dry season	50	cuttings	2014-03-15										15			2014-04-20			15-15-15	15	15	15									weeding	2014-04-06		1	2						0		500	2014-04-02
M208	potato	2013	cold dry season	25	cuttings	2013-11-17										50	50		2013-11-17	2014-01-02		15-15-15	15	15	15									weeding	2014-01-15		1	3						0
M21	potato	2013	cold dry season	100	cuttings	2013-11-28		compost	600		2013-11-28					50	50		2013-11-28	27-Dec-13		15-15-15	15	15	15									weeding	27-Dec-13		1	3						0
M213	potato	2013	cold dry season	100	cuttings	2013-11-13										100	100		2013-11-13	2013-11-25		15-15-15	15	15	15									weeding	2013-11-25		1	6						0
M213	potato	2014	cold dry season	138		2014-12-15			4800		2014-12-30					200	200		2014-12-24	2015-01-18		15-15-15	15	15	15									weeding	2015-02-05	15-fev-15								0
M217	potato	2013	cold dry season	50	cuttings	2013-11-02										50			2013-11-02			15-15-15	15	15	15									weeding	01-Dec-13		1	4						0
M222	potato	2013	cold dry season	25	cuttings	22-Dec-13										50			22-Dec-13			15-15-15	15	15	15									weeding	2014-01-28		1	1						0
M222	potato	2014	cold dry season	75		2014-12-04		compost	0							75	75		2014-12-14	2015-01-28		15-15-15-4S	15	15	15									weeding	2015-01-19									0
M225	potato	2013	cold dry season	150	cuttings	2013-11-15										100	100		2013-11-18	2013-11-30		15-15-15	15	15	15									weeding	2013-11-30		1	7						0
M225	potato	2014	cold dry season	92		2014-11-13		compost	2000		2014-11-28					125	125		2014-11-20	2014-12-05		15-15-15	15	15	15		25							weeding	2014-12-03	18-dec-14								0
M23	potato	2013	warm dry season	35	cuttings	2014-03-15										5			2014-03-22			15-15-15	15	15	15		5		2014-03-22					weeding	2014-04-17		1	5						0		250	2014-03-27
M23	potato	2013	cold dry season	37.5	cuttings	2013-11-25		compost	200		2013-11-25					25			25-Dec-13			15-15-15	15	15	15									weeding	25-Dec-13		1	8						0
M230	potato	2013	cold dry season	100	cuttings	2013-11-18		compost	1000		2013-11-18					100			2013-11-19			15-15-15	15	15	15		50		20-Dec-13					weeding	20-Dec-13		1	2						0
M230	potato	2014	cold dry season	184		2014-11-15		compost	1600		2014-11-15					150	150		2014-12-20	2015-01-14		15-15-15	15	15	15									weeding	2015-01-14	2015-01-24								0
M235	potato	2013	warm dry season	150	cuttings	2014-03-17										25			2014-03-30			15-15-15	15	15	15		25		2014-03-30					weeding	2014-03-28		1	3						0		750	2014-03-02
M235	potato	2013	cold dry season	25	cuttings	15-Dec-13		compost	450		15-Dec-13					50			15-Dec-13			15-15-15	15	15	15									weeding	2014-01-16		1	1						0
M242	potato	2013	warm dry season	65	cuttings	2014-03-28										7			2014-04-15			15-15-15	15	15	15		5		2014-04-15					weeding	2014-04-05		1	5						0		250	2014-04-13
M242	potato	2013	cold dry season	50	cuttings	26-Dec-13		compost	350		26-Dec-13					50			26-Dec-13			15-15-15	15	15	15									weeding	2014-01-25		1	8						0
M246	potato	2013	warm dry season	100	cuttings	2014-03-24										25			2014-04-24			15-15-15	15	15	15		25		2014-04-24					weeding	2014-04-20		1	3						0		750	2014-03-02
M246	potato	2013	cold dry season	25	cuttings	10-Dec-13		compost	300		10-Dec-13					50			10-Dec-13			15-15-15	15	15	15									weeding	2014-01-06		1	3						0
M246	potato	2014	cold dry season	132		2014-12-04										100	100		2014-12-11	2015-01-25		15-15-15	15	15	15									weeding	2015-01-29	8-fev-15								0
M247	potato	2014	cold dry season	375		2014-12-17		compost	600		2014-12-21					50	100		2014-12-21	2015-01-27		15-15-15+4S	15	15	15									weeding	2015-01-31									0
M248	potato	2013	cold dry season	75	cuttings	2013-11-20										150			2014-01-02			15-15-15	15	15	15									weeding	20-Dec-13		1	4						0
M248	potato	2014	cold dry season	39		2014-12-14		compost								75	75		2014-12-20	2015-01-01		15-15-15	15	15	15									weeding	2015-01-01									0
M251	potato	2013	warm dry season	180	cuttings	2014-03-22										15			2014-03-30			15-15-15	15	15	15		15		2014-03-30					weeding	2014-04-23		1	4						0		250	2014-04-15
M251	potato	2013	cold dry season	125	cuttings	2013-11-26		compost	2000		2013-11-26					200			06-Dec-13			15-15-15	15	15	15									weeding	27-Dec-14		1	8						0
M251	potato	2014	cold dry season	103.5		2014-11-10										150	150		2014-12-15	2014-12-31		15-15-15	15	15	15									weeding	2015-01-14									0
M253	potato	2013	cold dry season	125	cuttings	15-Dec-13		compost	1500		15-Dec-13					200			2014-01-10			15-15-15	15	15	15									weeding	2014-01-15		1	8						0
M258	potato	2013	cold dry season	75	cuttings	2013-11-12		pig dropping	750		2013-11-12					100			2013-11-14			15-15-15	15	15	15									weeding	10-Dec-13		1	8						0
M260	potato	2013	warm dry season	65	cuttings	2014-02-18										15			2014-02-20			15-15-15	15	15	15		10		2014-02-20					weeding	2014-03-15		1	2						0		500	2014-03-24
M260	potato	2013	cold dry season	45	cuttings	2013-11-20		compost	60		2013-11-20					25	25		2013-11-20	05-Dec-13		15-15-15	15	15	15									weeding	05-Dec-13		1	2						0
M260	potato	2014	cold dry season	50		2014-12-04		compost	400		2014-12-04					50	50		2014-12-11	2014-12-26		15-15-15	15	15	15									weeding	2015-01-03									0
M266	potato	2013	cold dry season	50	cuttings	24-Dec-13										100			24-Dec-13			15-15-15	15	15	15									weeding	2014-01-20		1	3						0
M267	potato	2013	cold dry season	175	cuttings	18-Dec-13										150			24-Dec-13			15-15-15	15	15	15									weeding	2014-01-28		1	6						0
M267	potato	2014	cold dry season	200		2014-12-07		compost								100	100		2014-12-15	2015-01-04		15-15-15-4S	15	15	15									weeding	2015-01-11									0
M271	potato	2013	cold dry season	75	cuttings	03-Dec-13		compost	1500		03-Dec-13					250	200		03-Dec-13	30-Dec-13		15-15-15	15	15	15									weeding	30-Dec-13		1	15						0
M271	potato	2014	cold dry season	125		2014-12-13			1500		2014-12-17					125	125		2014-12-20	2015-01-07		15-15-15-4S	15	15	15									weeding	2015-01-17									0
M272	potato	2013	warm dry season	120	cuttings	2014-04-04										8			2014-03-09			15-15-15	15	15	15		3		2014-03-09					weeding	2014-03-26		1	3						0		750	2014-03-17
M272	potato	2013	cold dry season	100	cuttings	20-Dec-13										150	100		20-Dec-13	2014-01-20		15-15-15	15	15	15									weeding	2014-01-10		1	10						0
M272	potato	2014	cold dry season	46		2014-12-17			240		2014-12-31					150	175		2014-12-24	2015-01-06		15-15-15	15	15	15									weeding	2015-01-03									0
M275	potato	2013	warm dry season	100	cuttings	2014-03-16										3			2014-04-15			15-15-15	15	15	15		2		2014-04-15					weeding	2014-03-28		1	3						0		500	2014-03-29
M275	potato	2013	cold dry season	100	cuttings	21-Dec-13										100			27-Dec-13			15-15-15	15	15	15									weeding	2014-01-05		1	6						0
M275	potato	2014	cold dry season	92		2014-12-15										75	75		2014-12-21	2015-01-10		15-15-15	15	15	15									weeding	2015-01-19									0
M280	potato	2013	cold dry season	100	cuttings	22-Dec-13										100			2014-01-20			15-15-15	15	15	15									weeding	2014-01-20		1	3						0
M280	potato	2014	cold dry season	92		2014-12-12										75	75		2014-12-27	2015-01-05		15-15-15	15	15	15									weeding	2015-01-28									0
M281	potato	2013	cold dry season	75	cuttings	2013-11-28		compost	1200		2013-11-17					150			06-Dec-13			15-15-15	15	15	15									weeding	28-Dec-14		1	6						0
M281	potato	2014	cold dry season	34		2014-12-15		poultry dropping	800		2014-12-31					75	75		2014-12-15	2015-01-09		15-15-15	15	15	15		25							weeding	2015-01-19									0
M284	potato	2013	cold dry season	25	cuttings	2013-11-17		compost	1200		20-Dec-13					50			2013-11-17			15-15-15	15	15	15									weeding	20-Dec-13		1	3						0
M284	potato	2014	cold dry season	50		2014-11-22			1000		2014-11-28					40	60		2014-11-29	2014-12-24		15-15-15	15	15	15									weeding	2014-12-22									0
M289	potato	2013	cold dry season	150	cuttings	20-Dec-13										150	150		20-Dec-13	2014-01-18		15-15-15	15	15	15									weeding	2014-01-18		1	3						0
M296	potato	2013	warm dry season	140	cuttings	2014-03-22										15			2014-03-28			15-15-15	15	15	15									weeding	2014-04-18		1	5						0		750	2014-04-29
M296	potato	2013	cold dry season	125	cuttings	2013-11-22										150	100		2013-11-22	29-Dec-13		15-15-15	15	15	15									weeding	29-Dec-13		1	5						0
M296	potato	2014	cold dry season	92		2014-11-23			800		2014-12-03					150	150		2014-11-25	2014-12-12		15-15-15	15	15	15									weeding	2014-12-29									0
M311	potato	2013	cold dry season	225	cuttings	2013-11-18		compost	1500		15-Dec-13					100	100		2013-11-25	15-Dec-13		15-15-15	15	15	15									weeding	2014-01-28		1	5						0
M312	potato	2013	cold dry season	400	cuttings	18-Dec-13		manure	3000		2013-11-21					150	150		23-Dec-13	2014-01-17		15-15-15	15	15	15									weeding	2014-01-26		1	4						0
M312	potato	2014	cold dry season	120		2014-12-14		compost	1200		2014-12-16					250	200		2014-12-16	2015-02-03		15-15-15-4S	15	15	15									weeding	2015-01-17									0
M313	potato	2013	cold dry season	250	cuttings	12-Dec-13		pig dropping	800		25-Dec-13					250			2014-01-05			15-15-15	15	15	15									weeding	2014-01-21		1	6						0
M313	potato	2014	cold dry season	475		2014-11-26		manure	1100		2014-11-27					350	350		2014-11-29	2015-01-03		15-15-15	15	15	15									weeding	2015-01-10									0
M314	potato	2013	cold dry season	150	cuttings	05-Dec-13		rice husk	700		08-Dec-13					50	50		06-Dec-13	2014-01-16		15-15-15	15	15	15									weeding	2014-01-17		1	7						0
M314	potato	2014	cold dry season	175		2014-11-09		manure	300		2014-12-11					300	300		2014-12-17	2015-01-21		15-15-15	15	15	15									weeding	2015-01-19									0
M315	potato	2013	cold dry season	525	cuttings	2013-11-14		compost	10000		2013-11-10					300	350		2013-11-17	20-Dec-13		15-15-15	15	15	15									weeding	2014-01-02		1	9						0
M318	potato	2013	warm dry season	40	cuttings	2014-03-08										10			2014-03-25			15-15-15	15	15	15									weeding	2014-04-07		1	1						0		250	2014-04-02
M318	potato	2013	cold dry season	100	cuttings	18-Dec-13										150			29-Dec-13			15-15-15	15	15	15									weeding	2014-01-02		1	3						0
M333	potato	2013	cold dry season	100	cuttings	28-Dec-13		compost	400		18-Dec-13					50	50		28-Dec-13	2014-01-27		15-15-15	15	15	15									weeding	2014-01-26		1	2						0
M333	potato	2014	cold dry season	100		2014-12-12			650		2014-12-14					50	50		2014-12-22	2015-01-16		15-15-15	15	15	15									weeding	2015-01-11									0
M337	potato	2013	cold dry season	150	cuttings	16-Dec-13		compost	600		28-Dec-13					50			16-Dec-13			15-15-15	15	15	15									weeding	2014-01-15		1	3						0
M339	potato	2013	cold dry season	150	cuttings	2013-11-23		compost	2400		16-Dec-13					150	100		2013-11-23	08-Dec-13		15-15-15	15	15	15									weeding	08-Dec-13		1	8						0
M34	potato	2013	warm dry season	130	cuttings	2014-02-25										2			2014-03-28			15-15-15	15	15	15		2		2014-03-28					weeding	2014-03-23		1	2						0		250	2014-03-26
M34	potato	2013	cold dry season	125	cuttings	2013-11-20		compost	250		2013-11-20					150	100		2013-11-20	20-Dec-13		15-15-15	15	15	15									weeding	20-Dec-13		1	2						0
M34	potato	2014	cold dry season	46		2014-12-16		compost								50	50		2014-12-23	2015-01-07		15-15-15	15	15	15									weeding	2015-01-25									0
M346	potato	2013	warm dry season	240	cuttings	2014-02-24										15			2014-03-02			15-15-15	15	15	15		10		2014-03-02					weeding	2014-03-17		1	2						0		750	2014-03-09
M346	potato	2013	cold dry season	375	cuttings	2013-11-08		compost	2000		2013-11-23					300			2013-11-23			15-15-15	15	15	15									weeding	2013-11-23		1	7						0
M348	potato	2013	warm dry season	125	cuttings	2014-02-23										15			2014-03-17			15-15-15	15	15	15		10		2014-03-17					weeding	2014-03-28		1	1						0		250	2014-03-25
M348	potato	2013	cold dry season	100	cuttings	2013-11-02										125			2013-10-20			15-15-15	15	15	15									weeding	2013-10-20		1	3						0
M349	potato	2013	cold dry season	175	cuttings	2013-11-23										300	350		2013-11-23	09-Dec-13		15-15-15	15	15	15									weeding	09-Dec-13		1	3						0
M360	potato	2013	warm dry season	300	cuttings	2014-03-16										15			2014-04-01			15-15-15	15	15	15		15		2014-04-01					weeding	2014-03-27		1	5						0		250	2014-04-10
M360	potato	2013	cold dry season	200	cuttings	03-Dec-13										250			09-Dec-13			15-15-15	15	15	15									weeding	2014-01-03		1	8						0
M37	potato	2013	cold dry season	225	cuttings	10-Dec-13		manure	400		21-Dec-13					100			15-Dec-13			15-15-15	15	15	15																			0
M37	potato	2014	cold dry season	100		2014-12-14		manure	200		2014-12-16					50	100		2014-12-16	2015-01-21		15-15-15-4S	15	15	15									weeding	2014-02-04									0
M373	potato	2013	cold dry season	25	cuttings	2013-11-10										25			30-Dec-13			15-15-15	15	15	15									weeding	10-Dec-13		1	4						0
M373	potato	2014	cold dry season	27		2014-12-20										75	75		2014-12-26	2015-01-15		15-15-15	15	15	15									weeding	2015-01-30									0
M384	potato	2013	warm dry season	195	cuttings	2014-02-22										15			2014-03-06			15-15-15	15	15	15		15		2014-03-06					weeding	2014-03-20		1	1						0		500	2014-03-27
M384	potato	2013	cold dry season	150	cuttings	2013-11-06										200			26-Dec-13			15-15-15	15	15	15									weeding	26-Dec-13		1	3						0
M385	potato	2013	cold dry season	120	cuttings	19-Dec-13		compost	1600		22-Dec-13					250	150		2014-01-07	03-Feb-14		15-15-15	15	15	15									weeding	01-Feb-14		1	8						0
M385	potato	2014	cold dry season	200		2014-12-17		rice straw	2000		2014-12-16					300	300		2014-12-17	2015-01-07		15-15-15-4S	15	15	15									weeding	2015-01-21									0
M39	potato	2013	cold dry season	75	cuttings	26-Dec-13		compost	1200		26-Dec-13					100			2014-01-05			15-15-15	15	15	15									weeding	2014-01-25		1	8						0
M39	potato	2014	cold dry season	150		2014-12-17		rice straw	600		2014-12-21					50	100		2014-12-27	2015-01-31		15-15-15	15	15	15									weeding	2015-01-30									0
M390	potato	2013	cold dry season	75	cuttings	10-Dec-13										150			13-Dec-13			15-15-15	15	15	15									weeding	2014-01-10		1	2						0
M391	potato	2013	cold dry season	75	cuttings	2013-11-10										150			2013-11-25			15-15-15	15	15	15									weeding	25-Dec-13		1	7						0
M391	potato	2014	cold dry season	138		2014-11-30										200	200		2014-12-07	2014-12-22		15-15-15	15	15	15									weeding	2015-01-31									0
M395	potato	2013	warm dry season	120	cuttings	2014-03-16										6			2014-03-17			15-15-15	15	15	15		4		2014-03-17					weeding	2014-03-28		1	2						0		500	2014-03-20
M395	potato	2013	cold dry season	50	cuttings	05-Dec-13										50	50		05-Dec-13	30-Dec-13		15-15-15	15	15	15									weeding	2014-01-06		1	2						0
M4001	potato	2013	cold dry season	75	cuttings	05-Dec-13		manure	500		17-Dec-13					25	50		08-Dec-13	20-Dec-13		15-15-15	15	15	15									weeding	05-Feb-14		1	5						0
M4002	potato	2013	cold dry season	125	cuttings	28-Dec-13										175			2014-01-01			15-15-15	15	15	15									weeding	2014-01-27		1	8						0
M4002	potato	2014	cold dry season	125		2014-12-11		compost								75	100		2014-12-19	2015-01-13		15-15-15	15	15	15									weeding	2015-01-10									0
M41	potato	2013	cold dry season	325	cuttings	05-Dec-13		manure	300		13-Dec-13					150	150		08-Dec-13	21-Dec-13		15-15-15	15	15	15									weeding	2014-01-08		1	8						0
M41	potato	2014	cold dry season	250		2014-11-30		rice straw	700		2014-12-06					250	400		2014-12-08	2015-01-13		15-15-15	15	15	15									weeding	2015-01-16									0
M44	potato	2014	cold dry season	100		2014-12-04		manure	1000		2014-12-15					175	175		2014-12-06	2015-01-11		15-15-15	15	15	15									weeding	2015-01-20									0
M4401	potato	2013	cold dry season	200	cuttings	22-Dec-13		pig dropping	600		26-Dec-13					125	125		26-Dec-13	2014-01-18		15-15-15	15	15	15									weeding	2014-01-27		1	7						0
M4402	potato	2013	warm dry season	60	cuttings	2014-03-19										2			2014-03-26			15-15-15	15	15	15		1		2014-03-26					weeding	2014-04-21		1	1						0		250	2014-04-07
M4402	potato	2013	cold dry season	75	cuttings	2013-11-29										150			2013-11-29			15-15-15	15	15	15									weeding	18-Dec-13		1	6						0
M4402	potato	2014	cold dry season	125		2014-12-10		compost	600		2014-12-13					50	75		2014-12-17	2015-01-01		15-15-15-4S	15	15	15									weeding	2015-01-09									0
M445	potato	2013	cold dry season	550	cuttings	2013-11-14		compost	6000		2013-11-20					550	550		12-Dec-13	2014-01-07		15-15-15	15	15	15									weeding	2014-01-09		1	7						0
M46	potato	2013	cold dry season	370	cuttings	2013-11-16		compost	3000		10-Dec-13					350	350		2013-11-16	22-Dec-13		15-15-15	15	15	15									weeding	2014-01-07		1	15						0
M46	potato	2014	cold dry season	225		2014-12-27		manure	550		2014-12-29					200	200		2014-12-30	2015-02-01		15-15-15-4S	15	15	15									weeding	2015-02-11									0
M47	potato	2013	cold dry season	250	cuttings	2013-11-25		compost	3000		13-Dec-13					100	150		14-Dec-13	22-Dec-13		15-15-15	15	15	15									weeding	2014-01-02		1	5						0
M47	potato	2014	cold dry season	275		2014-12-16		manure	3200		2014-12-19					250	350		2014-12-20	2015-01-18		15-15-15	15	15	15									weeding	2015-01-26									0
M48	potato	2013	cold dry season	200	cuttings	16-Dec-13		manure	1200		14-Dec-13					100	100		2014-01-03	21-Feb-14		15-15-15	15	15	15									weeding	22-Feb-14		1	7						0
M48	potato	2014	cold dry season	575		2014-12-16		manure	2500		2015-01-28					200	300		2014-12-23	2015-01-24		15-15-15	15	15	15									weeding	2014-12-18									0
M49	potato	2013	cold dry season	200	cuttings	01-Dec-13		compost	3000		03-Dec-13					100	60		19-Dec-13	29-Dec-13		15-15-15	15	15	15									weeding	2014-01-05		1	6						0
M49	potato	2014	cold dry season	250		2014-11-30		manure	3600		2014-12-03					50	200		2014-12-03	2014-12-28		15-15-15	15	15	15									weeding	2015-01-10									0
M5	potato	2013	cold dry season	225	cuttings	2013-11-25		manure	2000		2013-11-30					350	350		2013-11-29	15-Dec-13		15-15-15	15	15	15									weeding	15-Dec-14		1	8						0
M5001	potato	2013	cold dry season	100	cuttings	2013-11-28		compost	700		05-Dec-13					100	50		05-Dec-13	17-Dec-13		15-15-15	15	15	15									weeding	2014-01-18		1	3						0
M5002	potato	2013	warm dry season	65	cuttings	2014-03-16										15			2014-03-28			15-15-15	15	15	15		10		2014-03-28					weeding	2014-03-24		1	5						0		500	2014-03-27
M5002	potato	2013	cold dry season	250	cuttings	10-Dec-13										100	150		10-Dec-13	2014-01-09		15-15-15	15	15	15									weeding	25-Dec-13		1	4						0
M51	potato	2014	cold dry season	210		2014-12-16		compost	250		2014-12-18					250	150		2014-12-29	2014-01-22		15-15-15	15	15	15									weeding	2015-01-18									0
M510	potato	2014	cold dry season	150		2014-12-14		manure	200		2014-12-16					75	75		2014-12-16	2015-01-21		15-15-15-4S	15	15	15									weeding	2014-02-04									0
M518	potato	2014	cold dry season	100		2014-12-14		compost	1200		2014-12-16					250	200		2014-12-16	2015-02-03		15-15-15-4S	15	15	15									weeding	2015-01-10									0
M52	potato	2014	cold dry season	250		2014-12-25		manure	200		2014-12-26					100	150		2014-12-30	2015-02-06		15-15-15	15	15	15									weeding	2014-12-26									0
M53	potato	2013	cold dry season	175	cuttings	2013-11-30		compost	700		02-Dec-13					125	75		18-Dec-13	2014-01-10		15-15-15	15	15	15									weeding	2014-01-06		1	4						0
M54	potato	2013	cold dry season	175	cuttings	04-Dec-13		manure	1500		2013-11-23					150	175		08-Dec-13	2014-01-03		15-15-15	15	15	15									weeding	21-Dec-13		1	7						0
M56	potato	2013	cold dry season	275	cuttings	23-Dec-13		compost	1000		2014-01-15					500	300		2014-01-18	08-Feb-14		15-15-15	15	15	15									weeding	10-Feb-14		1	11						0
M6	potato	2013	cold dry season	175	cuttings	04-Dec-13		manure	3000		27-Dec-13					300	200		21-Dec-13	2014-01-25		15-15-15	15	15	15									weeding	2014-01-27		1	7						0
M6	potato	2014	cold dry season	125		2014-12-17		manure	350		2015-12-27					170	270		2014-12-28	2015-01-28		15-15-15	15	15	15									weeding	2015-02-01									0
M610	potato	2014	cold dry season	75		2014-11-15		liter	300		2014-11-18					50	75		2014-11-19	2014-12-17		15-15-15	15	15	15									weeding	2014-12-28									0
M65	potato	2013	cold dry season	150	cuttings	2013-11-28										75	75		2013-11-28	25-Dec-13		15-15-15	15	15	15									weeding	2013-01-26		1	3						0
M65	potato	2014	cold dry season	150		2014-12-03										100	150		2014-12-04	2015-01-06		15-15-15	15	15	15									weeding	2015-01-04									0
M68	potato	2013	cold dry season	300	cuttings	17-Dec-13										200	200		17-Dec-13	2014-01-10		15-15-15	15	15	15									weeding	2014-01-10		1	12						0
M7	potato	2013	cold dry season	200	cuttings	2013-11-18										75	150		2013-11-21	20-Dec-13		15-15-15	15	15	15									weeding	22-Dec-13		1	3						0
M7	potato	2014	cold dry season	150		2014-12-20		compost	800		2014-12-25					100	100		2014-12-25	2015-01-29		15-15-15-4S	15	15	15									weeding	2015-01-30									0
M70	potato	2013	cold dry season	125	cuttings	2013-11-24										125			2013-11-25			15-15-15	15	15	15									weeding	27-Dec-13		1	6						0
M70	potato	2014	cold dry season	125		2014-11-20		compost								125	125		2014-11-27	2015-12-26		15-15-15	15	15	15									weeding	2014-12-25									0
M74	potato	2013	cold dry season	300	cuttings	05-Dec-13		pig dropping	2000		07-Dec-13					250	250		10-Dec-13	2014-01-06		15-15-15	15	15	15									weeding	2014-01-05		1	6						0
M74	potato	2014	cold dry season	975		2014-12-01		manure	700		2014-12-02					350	400		2014-12-01	2015-01-07		15-15-15	15	15	15									weeding	2015-01-12									0
M79	potato	2013	cold dry season	750	cuttings	06-Dec-13		compost	6000		15-Dec-13					1000	350		13-Dec-13	2014-01-08		15-15-15	15	15	15									weeding	2014-01-15		1	15						0
M79	potato	2014	cold dry season	725		2014-12-08		rice straw	8000		2014-12-13					400	350		2014-12-09	2015-01-04		15-15-15-4S	15	15	15									weeding	2015-01-15									0
M8	potato	2013	cold dry season	425	cuttings	2013-11-22		pig dropping	800		02-Dec-13					100	100		2013-11-23	26-Dec-13		15-15-15	15	15	15									weeding	27-Dec-13		1	3						0
M8	potato	2014	cold dry season	187		2014-12-10		manure	700		2014-12-22					350	450		2014-12-31	2015-01-24		14-18-18+6S+1B2o3	14	18	18									weeding	2015-01-29									0
M90	potato	2013	cold dry season	100	cuttings	2013-11-24										150	200		2013-11-27	25-Dec-13		15-15-15	15	15	15									weeding	25-Dec-13		1	5						0
M90	potato	2014	cold dry season	115		2014-12-07										175	175		2014-12-09	2014-12-26		15-15-15	15	15	15									weeding	2015-01-12									0
M9001	potato	2013	cold dry season	225	cuttings	2013-11-29		manure	300		05-Dec-13					500	500		08-Dec-13	21-Dec-13		15-15-15	15	15	15									weeding	2014-01-09		1	8						0
M9002	potato	2013	warm dry season	150	cuttings	2014-03-05										10			2014-03-16			15-15-15	15	15	15		6		2014-03-16					weeding	2014-04-12		1	2						0		250	2014-03-25
M9002	potato	2013	cold dry season	50	cuttings	2013-11-07		compost	300		2013-11-07					50			2013-11-15			15-15-15	15	15	15									weeding	08-Dec-13		1	8						0
M9002	potato	2014	cold dry season	34.5		2014-12-10										100	100		2014-12-15	2014-12-27		15-15-15	15	15	15									weeding	2014-12-27									0
S1023	potato	2014	dry season		pocket	2014-01-15	5								0																0	0					0
S1040	potato	2014	dry season		broadcasting	2014-02-08	4						0	0	0	20			2014-02-22			15-15-15	15	15	15	0.25	10		2014-02-22		0.25	2					0	0
S1044	potato	2014	dry season		pocket	2014-02-15	4						0	0	0	-											9		2014-03-02		0.125	1					0	0
S1048	potato	2014	dry season		broadcasting	2014-03-13	5			18	2014-03-19		0	0.375	1	8			2014-03-28			15-15-15	15	15	15	0.125	4		2014-03-28		0.125	2					0	0
S1049	potato	2014	dry season		broadcasting	2014-03-14	5						0	0	0	8			2014-03-29			15-15-15	15	15	15	0.25	2		2014-03-29		0.25	2					0	0
S1059	potato	2014	dry season		broadcasting	2014-01-26	5								0												15.2		2014-02-18		0.25	1		weeding	2014-02-20		1	0.75
S1063	potato	2014	dry season		broadcasting	2014-01-26	5								0												30.4	22.8	2014-02-14	2014-02-28	0.25	2		weeding	2014-02-05		1	0.75
S1068	potato	2014	dry season		broadcasting	2014-03-10	5								0												10.6		2014-03-30		0.25	1		weeding	2014-03-30		1	0.25
S1069	potato	2014	dry season		broadcasting	2014-03-07	5								0												9.1		2014-03-29		0.5	1		weeding	2014-03-29		1	0.75
S1077	potato	2014	dry season		broadcasting	2014-02-10	5								0												6.1		2014-03-02		0.25	1		weeding	2014-03-28	2014-04-04	2	0.75	1.25
S1086	potato	2014	dry season		broadcasting	2014-03-14	5								0												9.1		2014-03-03		0.25	1		weeding	2014-03-03		1	0.25
S1097	potato	2014	dry season		broadcasting	2014-03-08	5								0												12.2		2014-03-30		0.75	1		weeding	2014-03-30		1	0.25
S1098	potato	2014	dry season		broadcasting	2014-01-05	5								0												6.1		2014-02-21		0.25	1		weeding	2014-02-20		1	0.75
S1099	potato	2014	dry season		broadcasting	2014-03-14	5								0	16.8	10.3		2014-03-30	2014-04-14							12.2	12.2	2014-02-28	2014-04-14	0.625	4		weeding	2014-03-30	2014-04-14	2	0.5	0.75
B2057	rice	2013	dry season			2013-08-05	3								0	25			2013-09-05			15-15-15	15	15	15	6	25		2013-09-25		6	2	poquet	weeding	2013-08-15	2013-09-05	2	1	1	300	2013-07-15	glycel 41% sl	glyphosate 480g/l	1	0.125	60	2013-08-25	2015-09-15
B2064	rice	2014	dry season			2015-01-05	7								0	50			2015-01-15			15-15-15	15	15	15	0.25	25		2015-01-15			1	volee	weeding	2015-02-15		1	5						0
B2064	rice	2013	dry season			2013-10-05	0.375								0	15			2013-08-05			15-15-15	15	15	15	5	15		2013-08-25		5	2	poquets	weeding	2013-08-05	2013-09-05	2	10	10	300	2013-09-25	glycel 41% sl	glyphosate 480g/l	1
B2065	rice	2013	dry season			2013-11-05	0.75								0	6			2013-11-25			15-15-15	15	15	15	4	6		2013-12-15		0.75	2	poquet	weeding	2013-11-25	2013-12-25	2	6	6	300	2013-10-05	glycel 41% sl	glyphosate 480g/l	1
B2071	rice	2013	dry season			2013-09-25	2.25									25			2013-08-25			15-15-15	15	15	15	0.185	25		2013-09-15		0.185	2	volee	weeding	2013-08-15		1	0.2		300	2013-08-05	glycel 41% sl	glyphosate 480g/l	1	0.25	60	2013-08-05
B2080	rice	2013	dry season			2013-11-05	1															15-15-15	15	15	15		0.5		25 de Juillet		0.125	1	volee	weeding	2013-06-25	2013-07-25	2	2	1	225	2014-05-05	sharp 480 sl	glyphosate 480g/l	1
B2081	rice	2013	dry season			2013-06-05	0.5															15-15-15	15	15	15							0		weeding	2013-06-25	2013-07-25	2	1	1	225	2014-05-05	sharp 480 sl	glyphosate 480g/l	1
B2082	rice	2013	dry season			2013-06-05	0.5															15-15-15	15	15	15							0		weeding	2013-06-25	2013-07-25	2	1	1	225	2014-05-05	sharp 480 sl	glyphosate 480g/l	1
B2093	rice	2013	dry season			2013-09-25																15-15-15	15	15	15							0		weeding	2013-09-25	2013-11-05	2	2	2					0
B2125	rice	2013	dry season												0							15-15-15	15	15	15									weeding	2013-11-05	2013-12-05	2	0.5	0.5	450	2014-04-15	sharp 480 sl	glyphosate 480g/l	1
B2126	rice	2013	dry season												0							15-15-15	15	15	15									weeding	2013-09-05	2013-10-15	2	1	1	450	2014-05-15	sharp 480 sl	glyphosate 480g/l	1
B2128	rice	2013	dry season												0							15-15-15	15	15	15									weeding	2013-09-15	2013-11-05	2	1	1	450	2014-06-05	sharp 480 sl	glyphosate 480g/l	1
B2179	rice	2014	dry season			2015-03-15	1	poultry dropping	25		2015-03-15		0.125		1	10	5		2015-03-25	2015-04-25		15-15-15	15	15	15	0.25						2	poquet	weeding	2015-04-15		1	0.25		250	2015-02-15	sharp 480 sl	glyphosate 480g/l	1	0.0625	125	2015-04-25
M10	rice	2013	rainy season	25	broadcasting	2014-06-25										0																		weeding	2014-07-18			5						0
M1000	rice	2013	rainy season	300	broadcasting	2014-06-02										0																		weeding	inondee									0
M101	rice	2013	rainy season	16	broadcasting	2014-06-15																																						0
M108	rice	2013	rainy season	22	broadcasting	2014-07-04																																		250	2014-07-05	glyphosate 480 sl	glyphosate 480 g/l	1
M11	rice	2013	rainy season	25	broadcasting	2014-07-02																					50		2014-09-17					weeding	2014-09-10			4						0
M12	rice	2013	rainy season	41	broadcasting	2014-07-03										0											17		2014-09-21					weeding	2014-08-18			4						0
M1279	rice	2013	rainy season	80	broadcasting	2014-06-13										0																		weeding	2014-07-20			5						0
M13	rice	2013	rainy season	30	broadcasting	2014-06-17										0											4		2014-08-18					weeding	2014-07-21			3						0
M132	rice	2013	rainy season	26	broadcasting	2014-06-06																																						0
M138	rice	2013	rainy season	45	broadcasting	2014-07-12																					25		2014-08-27											250	2014-07-06	glyphosate 480 sl	glyphosate 480 g/l	1
M139	rice	2013	rainy season	8	broadcasting	2014-07-08																																		250	2014-07-09	herbextra 720 sl		0
M1396	rice	2013	rainy season	160	broadcasting	2014-07-15										100			2014-08-21			15-15-15	15	15	15		50		2014-08-21					weeding						500	2014-08-01	cotonet 500 ec	metolachlore 333g/l & Terburyne 167 g/l	1
M14	rice	2013	rainy season	10	broadcasting	2014-07-07										0																		weeding	2014-08-10			3						0
M142	rice	2013	rainy season	30	broadcasting	2014-06-22																																		250	2014-06-15	glyphader 360 sl	glyphosate 360g/l	1
M15	rice	2013	rainy season	15	broadcasting	2014-06-25										0											5		2014-08-11					weeding	2014-08-11			3						0
M16	rice	2013	rainy season	14	broadcasting	2014-07-16																																						0
M186	rice	2013	rainy season	20	broadcasting	2014-07-03																																		250	2014-07-04	glyphosate 480 sl	glyphosate 480 g/l	1
M194	rice	2013	rainy season	35	broadcasting	2014-06-06																																						0
M206	rice	2013	rainy season	25	broadcasting	2014-07-04																																						0
M208	rice	2013	rainy season	21	broadcasting	2014-06-11																																		250	2014-06-06	glyphosate 480 sl	glyphosate 480 g/l	1
M21	rice	2013	rainy season	24	broadcasting	2014-07-01																																		250	2014-06-30	herbextra 720 sl	2,4-d sel d'amine, 720 g/l	1
M213	rice	2013	rainy season	20	broadcasting	2014-06-05																																						0
M217	rice	2013	rainy season	11	broadcasting	2014-07-16																																						0
M222	rice	2013	rainy season	15	broadcasting	2014-05-28																																						0
M225	rice	2013	rainy season	20	broadcasting	2014-06-04																																						0
M23	rice	2013	rainy season	10	broadcasting	2014-06-29																																		250	2014-06-30	glyphosate 480 sl	glyphosate 480 g/l	1
M230	rice	2013	rainy season	30	broadcasting	2014-06-26																																						0
M235	rice	2013	rainy season	25	broadcasting	2014-07-30																					25		2014-08-28															0
M242	rice	2013	rainy season	10	broadcasting	2014-06-28																																						0
M246	rice	2013	rainy season	20	broadcasting	2014-06-29																					20		2014-07-30															0
M247	rice	2013	rainy season	109	broadcasting	2014-07-18										150			2014-09-11			15-15-15	15	15	15		100		2014-09-11					weeding	2014-07-31			3						0
M248	rice	2013	rainy season	20	broadcasting	2014-06-18																																						0
M251	rice	2013	rainy season	45	broadcasting	2014-06-26																																						0
M253	rice	2013	rainy season	25	broadcasting	2014-07-04																																						0
M258	rice	2013	rainy season	9	broadcasting	2014-06-05																																						0
M260	rice	2013	rainy season	10	broadcasting	2014-07-04																																		250	2014-06-28	glyphader 360 sl	glyphosate 360g/l	1
M262	rice	2013	rainy season	650	broadcasting	2014-06-25										400			2014-08-19			15-15-15	15	15	15		300		2014-08-19					weeding	2014-08-17			9						0
M266	rice	2013	rainy season	10	broadcasting	2014-07-06																																						0
M267	rice	2013	rainy season	20	broadcasting	2014-06-30																																		250	2014-06-30	herbextra 720 sl		0
M271	rice	2013	rainy season	25	broadcasting	2014-06-16																																		250	2014-06-11	Kalach 250g	glyphosate 250g/l	1
M272	rice	2013	rainy season	12	broadcasting	2014-07-03																																		250	2014-06-25	Kalach 250g	glyphosate 250g/l	1
M275	rice	2013	rainy season	15	broadcasting	2014-06-03																																						0
M280	rice	2013	rainy season	20	broadcasting	2014-06-18																																		250	2014-06-15	glyphosate 480 sl	glyphosate 480 g/l	1
M281	rice	2013	rainy season	12.5	broadcasting	2014-06-24																																						0
M284	rice	2013	rainy season	22	broadcasting	2014-06-05																																						0
M289	rice	2013	rainy season	30	broadcasting	2014-06-17																																						0
M296	rice	2013	rainy season	24	broadcasting	2014-07-07																																		500	2014-07-08	glyphosate 480 sl	glyphosate 480 g/l	1
M311	rice	2013	rainy season	50	broadcasting	2014-06-10										0																		weeding										0
M312	rice	2013	rainy season	130	broadcasting	2014-06-29										0																		weeding	2014-08-15			7						0
M313	rice	2013	rainy season	60	broadcasting	2014-07-15										0																		weeding	2014-08-28			5						0
M314	rice	2013	rainy season	50	broadcasting	2014-06-20										0																		weeding	2014-07-27			3						0
M315	rice	2013	rainy season	200	broadcasting	2014-05-21										0																		weeding	inondee									0
M316	rice	2013	rainy season	250	broadcasting	2014-07-06										0																		weeding										0
M317	rice	2013	rainy season	200	broadcasting	2014-07-03										700			2014-07-31			15-15-15	15	15	15		300		2014-07-31					weeding	2014-08-30			16						0
M318	rice	2013	rainy season	18	broadcasting	2014-06-11																																		250	2014-06-12	glyphosate 480 sl	glyphosate 480 g/l	1
M319	rice	2013	rainy season	50	broadcasting	2014-07-15										50			2014-08-25			15-15-15	15	15	15		50		2014-08-25					weeding	2014-08-20			4						0
M320	rice	2013	rainy season	40	broadcasting	2014-07-17										50			2014-08-25			15-15-15	15	15	15		50		2014-08-25					weeding	2014-08-25			3						0
M333	rice	2013	rainy season	12	broadcasting	2014-06-12																																						0
M337	rice	2013	rainy season	17	broadcasting	2014-06-08																																						0
M339	rice	2013	rainy season	20	broadcasting	2014-06-03																																						0
M34	rice	2013	rainy season	20	broadcasting	2014-07-12																																		250	2014-07-13	glyphader 360 sl	glyphosate 360g/l	1
M346	rice	2013	rainy season	15	broadcasting	2014-07-07																																						0
M347	rice	2013	rainy season	25	broadcasting	2014-06-30										0																		weeding	2014-08-15			3						0
M348	rice	2013	rainy season	45	broadcasting	2014-06-17																																		250	2014-06-18	glyphosate 480 sl	glyphosate 480 g/l	1
M349	rice	2013	rainy season	30	broadcasting	2014-06-01																																						0
M360	rice	2013	rainy season	9	broadcasting	2014-06-28																																						0
M37	rice	2013	rainy season	150	broadcasting	2014-05-23										0																		weeding	2014-08-15			11		2000	2014-06-25	cotonet 500 ec	metolachlore 333g/l & Terburyne 167 g/l	1
M373	rice	2013	rainy season	8	broadcasting	2014-06-17																																						0
M38	rice	2013	rainy season	70	broadcasting	2014-06-22										0																		weeding										0
M384	rice	2013	rainy season	20	broadcasting	2014-06-05																																						0
M385	rice	2013	rainy season	25	broadcasting	2014-07-07										100			2014-08-18			15-15-15	15	15	15		100		2014-08-18					weeding	2014-08-11			5						0
M390	rice	2013	rainy season	22	broadcasting	2014-07-02																																						0
M3901	rice	2013	rainy season	200	broadcasting	2014-06-21										300			2014-07-25								200		2014-07-25					weeding	2014-07-20			7						0
M3902	rice	2013	rainy season	25	broadcasting	2014-07-05																																						0
M391	rice	2013	rainy season	25	broadcasting	2014-07-01																																						0
M395	rice	2013	rainy season	40	broadcasting	2014-06-16																					50		2014-07-03															0
M40	rice	2013	rainy season	100	broadcasting	2014-05-28										0																		weeding	2014-07-19			11						0
M4002	rice	2013	rainy season	20	broadcasting	2014-06-27																																						0
M41	rice	2013	rainy season	110	broadcasting	2014-06-07										0																		weeding										0
M42	rice	2013	rainy season	80	broadcasting	2014-06-15										0																		weeding										0
M43	rice	2013	rainy season	150	broadcasting	2014-06-11										300			2014-07-27			15-15-15	15	15	15		100		2014-07-27					weeding	2014-07-20			15						0
M4401	rice	2013	rainy season	120	broadcasting	2014-05-17										0																		weeding	2014-07-21			5						0
M4402	rice	2013	rainy season	12	broadcasting	2014-07-02																																		250	2014-07-02	glyphosate 480 sl	glyphosate 480 g/l	1
M445	rice	2013	rainy season	70	broadcasting	2014-06-11										0																		weeding	inondee									0
M45	rice	2013	rainy season	90	broadcasting	2014-05-16										0																		weeding	2014-07-18			13						0
M46	rice	2013	rainy season	100	broadcasting	2014-06-12										0																		weeding										0
M47	rice	2013	rainy season	50	broadcasting	2014-06-15										0																		weeding	2014-08-27			5						0
M48	rice	2013	rainy season	20	broadcasting	2014-06-15										0																		weeding	2014-07-17			5						0
M49	rice	2013	rainy season	70	broadcasting	2014-06-11										0																		weeding	2014-07-17			3						0
M5	rice	2013	rainy season	60	broadcasting	2014-05-18										0																		weeding	2014-07-17			5						0
M5001	rice	2013	rainy season	10	broadcasting	2014-05-27										0																		weeding	2014-07-15			2						0
M5002	rice	2013	rainy season	10	broadcasting	2014-06-05																																						0
M51	rice	2013	rainy season	25	broadcasting	2014-07-05										20			2014-08-07			15-15-15	15	15	15		20		2014-08-07					weeding	2014-08-05			4						0
M510	rice	2013	rainy season	25	broadcasting	2014-07-10										100			2014-08-27			15-15-15	15	15	15		100		2014-08-27					weeding						1000	2014-07-25	cotonet 500 ec	metolachlore 333g/l & Terburyne 167 g/l	1
M518	rice	2013	rainy season	25	broadcasting	2014-07-20										100			2014-08-20			15-15-15	15	15	15		100		2014-08-20					weeding						1000	2014-08-05	cotonet 500 ec	metolachlore 333g/l & Terburyne 167 g/l	1
M52	rice	2013	rainy season	30	broadcasting	2014-06-17										50			2014-07-03			15-15-15	15	15	15		50		2014-07-03					weeding						250	2014-06-18	cotonet 500 ec	metolachlore 333g/l & Terburyne 167 g/l	1
M53	rice	2013	rainy season	25	broadcasting	2014-05-25										0																		weeding						250	2014-06-20	cotonet 500 ec	metolachlore 333g/l & Terburyne 167 g/l	1
M533	rice	2013	rainy season	65	broadcasting	2014-07-01										100			2014-08-29			15-15-15	15	15	15		50		2014-08-29					weeding	2014-08-18			3						0
M54	rice	2013	rainy season	40	broadcasting	2014-06-09										0																		weeding	2014-07-16			4						0
M55	rice	2013	rainy season	50	broadcasting	2014-06-05										0																		weeding						250	2014-06-19	cotonet 500 ec	metolachlore 333g/l & Terburyne 167 g/l	1
M56	rice	2013	rainy season	90	broadcasting	2014-06-18										0																		weeding	2014-07-20			14						0
M57	rice	2013	rainy season	25	broadcasting	2014-06-13										0																		weeding										0
M585	rice	2013	rainy season	100	broadcasting	2014-06-29										150			2014-07-20			15-15-15	15	15	15		100		2014-08-13					weeding	2014-07-15			14						0
M592	rice	2013	rainy season	100	broadcasting	2014-07-05										100			2014-08-18			15-15-15	15	15	15		50		2014-08-18					weeding	2014-08-13			4						0
M6	rice	2013	rainy season	10	broadcasting	2014-06-20										0																		weeding	2014-07-17			3						0
M610	rice	2013	rainy season	40	broadcasting	2014-07-11										50			2014-08-25			15-15-15	15	15	15		50		2014-08-25					weeding	2014-08-23			2						0
M643	rice	2013	rainy season	120	broadcasting	2014-06-28										200			2014-07-20			15-15-15	15	15	15		100		2014-08-17					weeding	2014-07-18			7						0
M65	rice	2013	rainy season	30	broadcasting	2014-06-02																																						0
M68	rice	2013	rainy season	47	broadcasting	2014-06-07																																						0
M680	rice	2013	rainy season	100	broadcasting	2014-07-11										100			2014-08-07			15-15-15	15	15	15		50		2014-08-07					weeding	2014-08-18			7						0
M7	rice	2013	rainy season	25	broadcasting	2014-06-29										0																		weeding	2014-07-19			3						0
M70	rice	2013	rainy season	60	broadcasting	2014-07-23																																						0
M74	rice	2013	rainy season	50	broadcasting	2014-06-12										0																		weeding	2014-08-02			4						0
M79	rice	2013	rainy season	120	broadcasting	2014-06-23										0																		weeding	2014-08-18			11						0
M8	rice	2013	rainy season	25	broadcasting	2014-06-05																					6		2014-08-05					weeding	2014-06-25			3						0
M90	rice	2013	rainy season	25	broadcasting	2014-06-26																																		500	2014-06-27	glyphosate 480 sl	glyphosate 480 g/l	1
M9001	rice	2013	rainy season	25	broadcasting	2014-06-20										0																		weeding	2014-07-15			6						0
M9002	rice	2013	rainy season	12	broadcasting	2014-06-08																																						0
B2008	tomato	2013	dry season			2013-11-15	5	poultry dropping	150		2013-11-01		2.5		1							15-15-15	15	15	15									weeding	2013-11-29	2013-12-29	2	6	6	300	2013-09-02	sharp 480 sl	glyphosate 480g/l	1	0.625	10	2013-12-05	2014-01-15
B2027	tomato	2014	dry season			2015-03-25	0.5	poultry dropping	50		2015-02-15		0.125		1							15-15-15	15	15	15							0		weeding	2015-04-15		1	1						0	0.0625	25	2015-04-05
B2041	tomato	2013	dry season			2013-10-05									0							15-15-15	15	15	15									weeding	2013-10-25		1	7.5		60	2013-08-15	glycel 41% sl	glyphosate 480g/l	1	0.03125	30	2013-11-05	2013-11-25	2013-12-15
B2044	tomato	2013	dry season			2013-12-05	2.25								0							15-15-15	15	15	15									weeding			0
B2070	tomato	2013	dry season			2013-09-25	2															15-15-15	15	15	15									weeding	2013-10-15	2013-11-05	2	2	2
B2160	tomato	2013	dry season			2013-11-25									0							15-15-15	15	15	15									weeding			0
B2180	tomato	2014	dry season			2015-02-25	0.25								0	5			2015-03-05			15-15-15	15	15	15	0.0625						1	poquet	weeding	2015-03-25		1	0.125						0
S1014	tomato	2014	dry season		pocket	2014-02-10	3	poultry dropping	15	75	2014-02-09		0.125	0.125	1	15			2014-02-24			15-15-15	15	15	15	0.125	6		2014-02-24		0.125	2		weeding	2014-02-21		1	0.625
B2173	watermelon	2014	dry season			2015-02-25									0							15-15-15	15	15	15							1		weeding			0	1						0
B2196	watermelon	2014	dry season			2015-01-25		poultry dropping	125		2015-01-15		0.25		1	22	18		2015-02-15	2015-01-25		15-15-15	15	15	15	0.25						2	poquet	weeding	2015-02-25		1	1						0			2015-02-15
M225	zucchini	2013	warm dry season	0.3	transplanting	2014-03-28		manure	30							5			2014-04-20			15-15-15	15	15	15		5		2014-04-20					weeding	2014-04-16		1	3						0		250	2014-04-18
M289	zucchini	2013	warm dry season	0.2	transplanting	2014-03-30										2			2014-04-05			15-15-15	15	15	15									weeding	2014-04-02		1	2						0		500	2014-04-01
[truncated: 4 more columns]

## Sheet: FIELD IRRIGATION
IDFIELD	FIELDAREA	IDCROP	CROPPINGYEAR	CROPPINGSEASON	PERIODIRRIGATION	SOURCEWELL	SOURCEDRILLING	SOURCERIVER	SOURCEOTHER	RESERVOIRUSED	NBRIRRDAY	NBRDAYSIRRWEEK	NBRDAYSIRRMONTH	VOLUMERESERVOIR	MODEIRRIGATION	DURATIONIRRIG	NBRPERSONPERIRRIG	WATERVOLUMIRRI	WATERQUANTITYPERIRR
M267	0.26	maize	2013	warm dry season	30	2	2	2	calabash	1	7	30	once per day for 7 days in the week	4	poquet	1	2	0.34	336
M275	0.2	potato	2013	warm dry season	30	2	2	2	calabash	1	7	30	once per day for 7 days in the week	4	poquet	2	3	1.01	1008
M101	0.35	maize	2013	warm dry season	30	2	2	2	seal	1	7	30	once per day for 7 days in the week	6	poquet	1	1	0.25	252
M108	0.19	potato	2013	warm dry season	30	2	2	2	seal	1	7	30	once per day for 7 days in the week	6	poquet	2	1	0.5	504
M132	0.81	potato	2013	warm dry season	30	2	2	2	seal	1	7	30	once per day for 7 days in the week	6	poquet	2	2	1.01	1008
M138	0.19	potato	2013	warm dry season	30	2	2	2	seal	1	7	30	once per day for 7 days in the week	7	poquet	1	2	0.59	588
M139	0.32	maize	2013	warm dry season	30	2	2	2	seal	1	7	30	once per day for 7 days in the week	4	poquet	3	2	1.34	1008
M139	0.32	maize	2013	warm dry season	60	2	2	2	seal	1	7	30	once per day for 7 days in the week	4	poquet	3	2	1.01	1008
M142	0.35	maize	2013	warm dry season	30	2	2	2	seal	1	7	30	once per day for 7 days in the week	7	poquet	4	2	2.35	2352
M142	0.35	maize	2013	warm dry season	60	2	2	2	seal	1	7	30	once per day for 7 days in the week	7	poquet	4	2	2.35	2352
M186	0.19	maize	2013	warm dry season	30	2	2	2	seal	1	7	30	once per day for 7 days in the week	7	poquet	1	1	0.25	294
M194	0.16	maize	2013	warm dry season	30	2	2	2	seal	1	7	30	once per day for 7 days in the week	5	poquet	3	3	1.89	1890
M206	0.42	maize	2013	warm dry season	60	2	2	2	seal	1	7	30	once per day for 7 days in the week	5	poquet	2	5	2.1	2100
M21	0.29	cuncumber	2013	warm dry season	30	2	2	2	seal	1	7	30	once per day for 7 days in the week	8	poquet	2	1	0.67	672
M21	0.29	cuncumber	2013	warm dry season	60	2	2	2	seal	1	7	30	once per day for 7 days in the week	8	poquet	2	1	0.67	672
M21	0.27	cuncumber	2013	warm dry season	90	2	2	2	seal	1	7	30	once per day for 7 days in the week	8	poquet	1	1	0.34	336
M217	0.14	maize	2013	warm dry season	30	2	2	2	seal	1	7	30	once per day for 7 days in the week	7	poquet	2	2	1.18	1176
M222	0.07	maize	2013	warm dry season	30	2	2	2	seal	1	7	30	once per day for 7 days in the week	7	poquet	1	3	0.88	882
M225	0.59	cuncumber	2013	warm dry season	30	2	2	2	seal	1	7	30	once per day for 7 days in the week	7	poquet	3	2	1.76	1764
M225	0.59	cuncumber	2013	warm dry season	60	2	2	2	seal	1	7	30	once per day for 7 days in the week	7	poquet	4	2	2.35	2352
M230	0.55	maize	2013	warm dry season	30	2	2	2	seal	1	7	30	once per day for 7 days in the week	5	poquet	4	3	2.52	2520
M230	0.55	maize	2013	warm dry season	60	2	2	2	seal	1	7	30	once per day for 7 days in the week	5	poquet	5	3	3.15	3150
M235	0.16	potato	2013	warm dry season	30	2	2	2	seal	1	7	30	once per day for 7 days in the week	7	poquet	1	3	0.88	882
M246	0.11	potato	2013	warm dry season	30	2	2	2	seal	1	7	30	once per day for 7 days in the week	7	poquet	1	3	0.88	882
M251	0.68	potato	2013	warm dry season	30	2	2	2	seal	1	7	30	once per day for 7 days in the week	5	poquet	3	4	2.52	2520
M253	0.36	maize	2013	warm dry season	60	2	2	2	seal	1	7	30	once per day for 7 days in the week	6	poquet	3	4	3.02	3024
M260	0.24	potato	2013	warm dry season	30	2	2	2	seal	1	7	30	once per day for 7 days in the week	6	poquet	2	2	1.01	1008
M266	0.13	maize	2013	warm dry season	30	2	2	2	seal	1	7	30	once per day for 7 days in the week	7	poquet	1	1	0.29	294
M281	0.32	maize	2013	warm dry season	30	2	2	2	seal	1	7	30	once per day for 7 days in the week	5	poquet	3	3	2.52	1890
M284	0.38	maize	2013	warm dry season	30	2	2	2	seal	1	7	30	once per day for 7 days in the week	7	poquet	3	2	1.76	1764
M284	0.38	maize	2013	warm dry season	60	2	2	2	seal	1	7	30	once per day for 7 days in the week	7	poquet	3	2	1.76	1764
M289	0.27	cuncumber	2013	warm dry season	30	2	2	2	seal	1	7	30	once per day for 7 days in the week	5	poquet	3	1	0.63	630
M289	0.27	cuncumber	2013	warm dry season	60	2	2	2	seal	1	7	30	once per day for 7 days in the week	5	poquet	3	1	0.63	630
M296	0.5	potato	2013	warm dry season	30	2	2	2	seal	1	7	30	once per day for 7 days in the week	7	poquet	2	5	2.94	2940
M296	0.5	potato	2013	warm dry season	60	2	2	2	seal	1	7	30	once per day for 7 days in the week	7	poquet	2	5	2.94	2940
M333	0.43	maize	2013	warm dry season	30	2	2	2	seal	1	7	30	once per day for 7 days in the week	7	poquet	4	2	2.35	2352
M333	0.43	maize	2013	warm dry season	60	2	2	2	seal	1	7	30	once per day for 7 days in the week	7	poquet	5	2	2.94	2940
M337	0.27	maize	2013	warm dry season	30	2	2	2	seal	1	7	30	once per day for 7 days in the week	7	poquet	2	1	0.59	588
M339	0.43	maize	2013	warm dry season	30	2	2	2	seal	1	7	30	once per day for 7 days in the week	6	poquet	2	2	1.01	1008
M339	0.43	maize	2013	warm dry season	60	2	2	2	seal	1	7	30	once per day for 7 days in the week	6	poquet	2	2	1.01	1008
M34	1.03	potato	2013	warm dry season	30	2	2	2	seal	1	7	30	once per day for 7 days in the week	7	poquet	4	2	2.35	2352
M346	0.45	potato	2013	warm dry season	30	2	2	2	seal	1	7	30	once per day for 7 days in the week	5	poquet	4	2	1.68	1680
M346	0.45	potato	2013	warm dry season	60	2	2	2	seal	1	7	30	once per day for 7 days in the week	5	poquet	5	2	2.1	2100
M348	0.5	potato	2013	warm dry season	30	2	2	2	seal	1	7	30	once per day for 7 days in the week	6	poquet	2	1	0.5	504
M349	0.35	maize	2013	warm dry season	30	2	2	2	seal	1	7	30	once per day for 7 days in the week	7	poquet	1	3	0.88	882
M384	0.51	potato	2013	warm dry season	30	2	2	2	seal	1	7	30	once per day for 7 days in the week	6	poquet	1	1	0.25	252
M390	0.26	cuncumber	2013	warm dry season	30	2	2	2	seal	1	7	30	once per day for 7 days in the week	7	poquet	3	1	0.88	882
M395	0.17	potato	2013	warm dry season	30	2	2	2	seal	1	7	30	once per day for 7 days in the week	7	poquet	3	2	1.76	1764
M395	0.17	potato	2013	warm dry season	60	2	2	2	seal	1	7	30	once per day for 7 days in the week	7	poquet	4	2	2.35	2352
M4402	0.17	potato	2013	warm dry season	30	2	2	2	seal	1	7	30	once per day for 7 days in the week	6	poquet	2	1	0.5	504
M65	0.21	maize	2013	warm dry season	30	2	2	2	seal	1	7	30	once per day for 7 days in the week	7	poquet	1	3	0.88	882
M68	0.71	maize	2013	warm dry season	30	2	2	2	seal	1	7	30	once per day for 7 days in the week	7	poquet	2	1	0.59	588
M68	0.71	maize	2013	warm dry season	60	2	2	2	seal	1	7	30	once per day for 7 days in the week	7	poquet	2	1	0.59	588
M70	0.5	maize	2013	warm dry season	30	2	2	2	seal	1	7	30	once per day for 7 days in the week	6	poquet	2	2	1.51	1008
M248	0.2	maize	2013	warm dry season	30	2	2	2	calabash	2	7	30	two times a day for seven days in the week	4	poquet	3	2	1.01	1008
M248	0.2	maize	2013	warm dry season	60	2	2	2	calabash	2	7	30	two times a day for seven days in the week	4	poquet	4	2	1.34	1344
M101	0.35	maize	2013	warm dry season	60	2	2	2	seal	2	7	30	two times a day for seven days in the week	6	poquet	2	1	0.5	504
M16	0.27	potato	2013	warm dry season	30	2	2	2	seal	2	7	30	two times a day for seven days in the week	7	poquet	3	3	2.65	2646
M16	0.27	potato	2013	warm dry season	60	2	2	2	seal	2	7	30	two times a day for seven days in the week	7	poquet	3	3	2.65	2646
M186	0.19	maize	2013	warm dry season	60	2	2	2	seal	2	7	30	two times a day for seven days in the week	6	poquet	2	1	0.5	504
M194	0.16	maize	2013	warm dry season	60	2	2	2	seal	2	7	30	two times a day for seven days in the week	5	poquet	3	3	2.21	1890
M206	0.42	maize	2013	warm dry season	30	2	2	2	seal	2	7	30	two times a day for seven days in the week	5	poquet	3	5	1.15	3150
M208	0.1	potato	2013	warm dry season	30	2	2	2	seal	2	7	30	two times a day for seven days in the week	7	poquet	1	2	1.59	588
M208	0.1	potato	2013	warm dry season	60	2	2	2	seal	2	7	30	two times a day for seven days in the week	7	poquet	2	2	1.18	1176
M217	0.14	maize	2013	warm dry season	60	2	2	2	seal	2	7	30	two times a day for seven days in the week	7	poquet	3	2	1.76	1764
M222	0.07	maize	2013	warm dry season	60	2	2	2	seal	2	7	30	two times a day for seven days in the week	7	poquet	1	3	0.88	882
M23	1.58	potato	2013	warm dry season	30	2	2	2	seal	2	7	30	two times a day for seven days in the week	6	poquet	3	3	2.27	2268
M242	0.21	potato	2013	warm dry season	30	2	2	2	seal	2	7	30	two times a day for seven days in the week	6	poquet	2	5	2.52	2520
M253	0.36	maize	2013	warm dry season	30	2	2	2	seal	2	7	30	two times a day for seven days in the week	6	poquet	3	5	3.78	3780
M266	0.13	maize	2013	warm dry season	60	2	2	2	seal	2	7	30	two times a day for seven days in the week	7	poquet	2	1	0.59	588
M280	0.13	maize	2013	warm dry season	30	2	2	2	seal	2	7	30	two times a day for seven days in the week	6	poquet	2	2	1.01	1008
M280	0.13	maize	2013	warm dry season	60	2	2	2	seal	2	7	30	two times a day for seven days in the week	6	poquet	3	2	1.51	1512
M318	0.13	potato	2013	warm dry season	30	2	2	2	seal	2	7	30	two times a day for seven days in the week	7	poquet	1	1	0.29	294
M337	0.27	maize	2013	warm dry season	60	2	2	2	seal	2	7	30	two times a day for seven days in the week	7	poquet	3	1	0.88	882
M34	1.4	potato	2013	warm dry season	60	2	2	2	seal	2	7	30	two times a day for seven days in the week	7	poquet	4	2	2.35	2352
M348	0.5	potato	2013	warm dry season	60	2	2	2	seal	2	7	30	two times a day for seven days in the week	6	poquet	2	1	0.5	504
M349	0.35	maize	2013	warm dry season	60	2	2	2	seal	2	7	30	two times a day for seven days in the week	7	poquet	2	3	1.76	1764
M360	0.95	potato	2013	warm dry season	30	2	2	2	seal	2	7	30	two times a day for seven days in the week	6	poquet	1	5	1.26	1260
M384	0.51	potato	2013	warm dry season	60	2	2	2	seal	2	7	30	two times a day for seven days in the week	6	poquet	2	1	0.5	504
M390	0.26	cuncumber	2013	warm dry season	60	2	2	2	seal	2	7	30	two times a day for seven days in the week	7	poquet	3	1	0.88	882
M390	0.26	cuncumber	2013	warm dry season	90	2	2	2	seal	2	7	30	two times a day for seven days in the week	7	poquet	1	2	0.88	588
M65	0.3	maize	2013	warm dry season	60	2	2	2	seal	2	7	30	two times a day for seven days in the week	7	poquet	2	3	1.76	1764
M9002	0.19	potato	2013	warm dry season	30	2	2	2	seal	2	7	30	two times a day for seven days in the week	6	poquet	3	2	1.51	1512
M49	0.3	potato	2013	cold dry season	30	2	2	2	calabash	1	1.75	7.5	every four days in the week	4	sprinkler	1	3	0.5	504
M6	0.14	potato	2013	cold dry season	30	2	2	2	calabash	1	1.75	7.5	every four days in the week	5	sprinkler	1	2	0.42	420
M5001	0.11	potato	2013	cold dry season	30	2	2	2	calabash	1	2.33333	10	every three days in the week	5	sprinkler	4	1	0.84	840
M9001	0.3	potato	2013	cold dry season	30	2	2	2	calabash	1	2.33333	10	every three days in the week	4	sprinkler	5	6	5.04	5040
M10	0.21	potato	2013	cold dry season	30	2	2	2	seal	1	2.33333	10	every three days in the week	8	sprinkler	2	1	0.67	672
M1000	1.63	potato	2013	cold dry season	30	2	2	2	calabash	1	3.5	15	every two days in the week	4	sprinkler	5	3	2.52	2520
M13	0.15	potato	2013	cold dry season	30	2	2	2	calabash	1	3.5	15	every two days in the week	5	sprinkler	2	1	0.42	420
M14	0.18	potato	2013	cold dry season	30	2	2	2	calabash	1	3.5	15	every two days in the week	4	sprinkler	3	2	1.01	1008
M14	0.18	potato	2013	cold dry season	60	2	2	2	calabash	1	3.5	15	every two days in the week	4	sprinkler	5	2	1.68	1680
M21	0.09	potato	2013	cold dry season	30	2	2	2	calabash	1	3.5	15	every two days in the week	4	sprinkler	3	3	1.51	1512
M21	0.09	potato	2013	cold dry season	60	2	2	2	calabash	1	3.5	15	every two days in the week	4	sprinkler	3	3	1.51	1512
M312	1.39	potato	2013	cold dry season	30	2	2	2	calabash	1	3.5	15	every two days in the week	5	sprinkler	4	4	3.36	3360
M4001	0.11	potato	2013	cold dry season	30	2	2	2	calabash	1	3.5	15	every two days in the week	5	sprinkler	2	2	0.84	840
M48	0.28	potato	2013	cold dry season	30	2	2	2	calabash	1	3.5	15	every two days in the week	5	sprinkler	2	2	0.84	840
M5	0.68	potato	2013	cold dry season	30	2	2	2	calabash	1	3.5	15	every two days in the week	5	sprinkler	7	4	5.88	5880
M5002	0.8	potato	2013	cold dry season	30	2	2	2	calabash	1	3.5	15	every two days in the week	5	sprinkler	5	3	3.15	3150
M74	0.66	potato	2013	cold dry season	30	2	2	2	calabash	1	3.5	15	every two days in the week	3	sprinkler	3	6	2.27	2268
M8	0.21	potato	2013	cold dry season	30	2	2	2	calabash	1	3.5	15	every two days in the week	4	sprinkler	1	3	0.5	504
M11	0.33	potato	2013	cold dry season	30	2	2	1	pump	1	3.5	15	every two days in the week		sprinkler	3	2	7.56	7560
M315	1.17	potato	2013	cold dry season	30	2	2	1	pump	1	3.5	15	every two days in the week		sprinkler	7	2	11.76	1176
M315	1.17	potato	2013	cold dry season	60	2	2	1	pump	1	3.5	15	every two days in the week		sprinkler	7	2	17.64	1764
M315	1.17	potato	2013	cold dry season	90	2	2	1	pump	1	3.5	15	every two days in the week		sprinkler	7	2	14.7	1470
M1000	1.63	potato	2013	cold dry season	60	2	2	2	calabash	1	7	30	everyday in the week	4	sprinkler	5	3	2.52	2520
M1000	1.63	potato	2013	cold dry season	90	2	2	2	calabash	1	7	30	everyday in the week	4	sprinkler	5	3	2.52	2520
M108	0.19	potato	2013	cold dry season	30	2	2	2	calabash	1	7	30	everyday in the week	7	sprinkler	2	8	4.7	4704
M12	0.48	potato	2013	cold dry season	60	2	2	2	calabash	1	7	30	everyday in the week	4	sprinkler	4	2	1.34	1344
M12	0.48	potato	2013	cold dry season	90	2	2	2	calabash	1	7	30	everyday in the week	4	sprinkler	4	2	1.34	1344
M1279	0.71	potato	2013	cold dry season	30	2	2	2	calabash	1	7	30	everyday in the week	5	sprinkler	2	3	1.26	1260
M1279	0.71	potato	2013	cold dry season	60	2	2	2	calabash	1	7	30	everyday in the week	5	sprinkler	6	3	3.78	3780
M1279	0.71	potato	2013	cold dry season	90	2	2	2	calabash	1	7	30	everyday in the week	5	sprinkler	6	3	3.78	3780
M13	0.15	potato	2013	cold dry season	60	2	2	2	calabash	1	7	30	everyday in the week	5	sprinkler	2	1	0.42	420
M13	0.15	potato	2013	cold dry season	90	2	2	2	calabash	1	7	30	everyday in the week	5	sprinkler	3	1	0.63	630
M138	0.19	potato	2013	cold dry season	30	2	2	2	calabash	1	7	30	everyday in the week	7	sprinkler	3	2	1.76	1764
M139	0.32	potato	2013	cold dry season	30	2	2	2	calabash	1	7	30	everyday in the week	5	sprinkler	4	2	1.68	1680
M14	0.18	potato	2013	cold dry season	90	2	2	2	calabash	1	7	30	everyday in the week	4	sprinkler	5	2	1.68	1680
M142	0.35	potato	2013	cold dry season	30	2	2	2	calabash	1	7	30	everyday in the week	5	sprinkler	4	2	1.68	1680
M15	0.13	potato	2013	cold dry season	30	2	2	2	calabash	1	7	30	everyday in the week	4	sprinkler	1	2	0.34	336
M15	0.13	potato	2013	cold dry season	60	2	2	2	calabash	1	7	30	everyday in the week	4	sprinkler	4	2	1.34	1344
M15	0.13	potato	2013	cold dry season	90	2	2	2	calabash	1	7	30	everyday in the week	4	sprinkler	4	2	1.34	1344
M16	0.28	potato	2013	cold dry season	30	2	2	2	calabash	1	7	30	everyday in the week	5	sprinkler	4	3	2.52	2520
M16	0.28	potato	2013	cold dry season	60	2	2	2	calabash	1	7	30	everyday in the week	5	sprinkler	4	3	2.52	2520
M16	0.28	potato	2013	cold dry season	90	2	2	2	calabash	1	7	30	everyday in the week	5	sprinkler	4	3	2.52	2520
M186	0.19	potato	2013	cold dry season	30	2	2	2	calabash	1	7	30	everyday in the week	7	sprinkler	3	5	4.41	4410
M21	0.27	potato	2013	cold dry season	90	2	2	2	calabash	1	7	30	everyday in the week	4	sprinkler	3	3	1.51	1512
M217	0.14	potato	2013	cold dry season	30	2	2	2	calabash	1	7	30	everyday in the week	5	sprinkler	2	4	1.68	1680
M217	0.14	potato	2013	cold dry season	60	2	2	2	calabash	1	7	30	everyday in the week	5	sprinkler	3	4	2.52	2520
M217	0.14	potato	2013	cold dry season	90	2	2	2	calabash	1	7	30	everyday in the week	5	sprinkler	3	4	2.52	2520
M251	0.68	potato	2013	cold dry season	30	2	2	2	calabash	1	7	30	everyday in the week	4	sprinkler	5	3	2.52	2520
M281	0.32	potato	2013	cold dry season	30	2	2	2	calabash	1	7	30	everyday in the week	4	sprinkler	3	2	1.01	1008
M284	0.38	potato	2013	cold dry season	60	2	2	2	calabash	1	7	30	everyday in the week	3	sprinkler	3	3	1.13	1134
M284	0.38	potato	2013	cold dry season	90	2	2	2	calabash	1	7	30	everyday in the week	3	sprinkler	3	3	1.13	1134
M289	0.27	potato	2013	cold dry season	30	2	2	2	calabash	1	7	30	everyday in the week	5	sprinkler	3	3	1.89	1890
M296	0.5	potato	2013	cold dry season	60	2	2	2	calabash	1	7	30	everyday in the week	4	sprinkler	4	5	3.36	3360
M311	0.8	potato	2013	cold dry season	30	2	2	2	calabash	1	7	30	everyday in the week	3	sprinkler	4	3	1.51	1512
M311	0.8	potato	2013	cold dry season	60	2	2	2	calabash	1	7	30	everyday in the week	3	sprinkler	7	3	2.65	2646
M311	0.8	potato	2013	cold dry season	90	2	2	2	calabash	1	7	30	everyday in the week	3	sprinkler	7	3	2.65	2646
M312	1.39	potato	2013	cold dry season	60	2	2	2	calabash	1	7	30	everyday in the week	5	sprinkler	5	4	4.2	4200
M312	1.39	potato	2013	cold dry season	90	2	2	2	calabash	1	7	30	everyday in the week	5	sprinkler	5	4	4.2	4200
M313	0.3	potato	2013	cold dry season	30	2	2	2	calabash	1	7	30	everyday in the week	4	sprinkler	3	2	1.01	1008
M313	0.3	potato	2013	cold dry season	60	2	2	2	calabash	1	7	30	everyday in the week	4	sprinkler	5	2	1.68	1680
M313	0.3	potato	2013	cold dry season	90	2	2	2	calabash	1	7	30	everyday in the week	4	sprinkler	5	2	1.68	1680
M314	0.26	potato	2013	cold dry season	30	2	2	2	calabash	1	7	30	everyday in the week	4	sprinkler	5	3	2.52	2520
M314	0.26	potato	2013	cold dry season	60	2	2	2	calabash	1	7	30	everyday in the week	4	sprinkler	5	3	2.52	2520
M314	0.26	potato	2013	cold dry season	90	2	2	2	calabash	1	7	30	everyday in the week	4	sprinkler	5	3	2.52	2520
M333	0.43	potato	2013	cold dry season	30	2	2	2	calabash	1	7	30	everyday in the week	5	sprinkler	5	3	3.15	3150
M337	0.27	potato	2013	cold dry season	60	2	2	2	calabash	1	7	30	everyday in the week	3	sprinkler	3	3	1.13	1134
M339	0.43	potato	2013	cold dry season	30	2	2	2	calabash	1	7	30	everyday in the week	7	sprinkler	4	2	2.35	2352
M34	1.03	potato	2013	cold dry season	60	2	2	2	calabash	1	7	30	everyday in the week	5	sprinkler	4	2	1.68	1680
M34	0.29	potato	2013	cold dry season	90	2	2	2	calabash	1	7	30	everyday in the week	5	sprinkler	4	2	1.68	1680
M349	0.35	potato	2013	cold dry season	30	2	2	2	calabash	1	7	30	everyday in the week	7	sprinkler	4	3	3.53	3528
M37	1.07	potato	2013	cold dry season	30	2	2	2	calabash	1	7	30	everyday in the week	4	sprinkler	2	3	1.01	1008
M37	1.07	potato	2013	cold dry season	60	2	2	2	calabash	1	7	30	everyday in the week	4	sprinkler	4	3	2.02	2016
M37	1.58	potato	2013	cold dry season	90	2	2	2	calabash	1	7	30	everyday in the week	4	sprinkler	4	3	2.02	2016
M385	0.53	potato	2013	cold dry season	30	2	2	2	calabash	1	7	30	everyday in the week	5	sprinkler	4	3	2.52	2520
M385	0.53	potato	2013	cold dry season	60	2	2	2	calabash	1	7	30	everyday in the week	5	sprinkler	6	3	3.78	3780
M385	0.53	potato	2013	cold dry season	90	2	2	2	calabash	1	7	30	everyday in the week	5	sprinkler	6	3	3.78	3780
M395	0.17	potato	2013	cold dry season	30	2	2	2	calabash	1	7	30	everyday in the week	5	sprinkler	4	2	1.68	1680
M4001	0.11	potato	2013	cold dry season	60	2	2	2	calabash	1	7	30	everyday in the week	5	sprinkler	3	2	1.26	1260
M4001	0.11	potato	2013	cold dry season	90	2	2	2	calabash	1	7	30	everyday in the week	5	sprinkler	3	2	1.26	1260
M41	1.4	potato	2013	cold dry season	90	2	2	2	calabash	1	7	30	everyday in the week	5	sprinkler	3	4	2.52	2520
M4401	1.5	potato	2013	cold dry season	30	2	2	2	calabash	1	7	30	everyday in the week	6	sprinkler	3	5	3.78	3780
M4401	1.5	potato	2013	cold dry season	60	2	2	2	calabash	1	7	30	everyday in the week	6	sprinkler	4	5	5.04	5040
M4401	1.5	potato	2013	cold dry season	90	2	2	2	calabash	1	7	30	everyday in the week	6	sprinkler	4	5	5.04	5040
M4402	0.17	potato	2013	cold dry season	30	2	2	2	calabash	1	7	30	everyday in the week	7	sprinkler	2	6	3.53	3528
M445	0.61	potato	2013	cold dry season	30	2	2	2	calabash	1	7	30	everyday in the week	6	sprinkler	5	2	2.52	2520
M445	0.61	potato	2013	cold dry season	60	2	2	2	calabash	1	7	30	everyday in the week	6	sprinkler	5	2	2.52	2520
M445	0.61	potato	2013	cold dry season	90	2	2	2	calabash	1	7	30	everyday in the week	6	sprinkler	5	2	2.52	2520
M46	1.8	potato	2013	cold dry season	30	2	2	2	calabash	1	7	30	everyday in the week	6	sprinkler	6	4	6.05	6048
M46	1.8	potato	2013	cold dry season	90	2	2	2	calabash	1	7	30	everyday in the week	6	sprinkler	9	4	9.07	9072
M47	0.6	potato	2013	cold dry season	30	2	2	2	calabash	1	7	30	everyday in the week	5	sprinkler	4	2	1.68	1680
M47	0.6	potato	2013	cold dry season	90	2	2	2	calabash	1	7	30	everyday in the week	6	sprinkler	7	2	3.53	3528
M48	0.28	potato	2013	cold dry season	60	2	2	2	calabash	1	7	30	everyday in the week	5	sprinkler	2	2	0.84	840
M48	0.28	potato	2013	cold dry season	90	2	2	2	calabash	1	7	30	everyday in the week	5	sprinkler	3	2	1.26	1260
M49	0.3	potato	2013	cold dry season	60	2	2	2	calabash	1	7	30	everyday in the week	4	sprinkler	2	3	1.01	1008
M49	0.3	potato	2013	cold dry season	90	2	2	2	calabash	1	7	30	everyday in the week	4	sprinkler	2	3	1.01	1008
M5	0.68	potato	2013	cold dry season	60	2	2	2	calabash	1	7	30	everyday in the week	5	sprinkler	7	4	5.88	5880
M5	0.68	potato	2013	cold dry season	90	2	2	2	calabash	1	7	30	everyday in the week	5	sprinkler	7	4	5.88	5880
M5001	0.11	potato	2013	cold dry season	60	2	2	2	calabash	1	7	30	everyday in the week	5	sprinkler	4	1	0.84	840
M5001	0.11	potato	2013	cold dry season	90	2	2	2	calabash	1	7	30	everyday in the week	5	sprinkler	4	1	0.84	840
M54	0.33	potato	2013	cold dry season	60	2	2	2	calabash	1	7	30	everyday in the week	4	sprinkler	2	3	1.01	1008
M54	0.33	potato	2013	cold dry season	90	2	2	2	calabash	1	7	30	everyday in the week	4	sprinkler	2	3	1.01	1008
M56	0.87	potato	2013	cold dry season	60	2	2	2	calabash	1	7	30	everyday in the week	5	sprinkler	6	3	3.78	3780
M56	0.87	potato	2013	cold dry season	90	2	2	2	calabash	1	7	30	everyday in the week	5	sprinkler	6	3	3.78	3780
M6	0.14	potato	2013	cold dry season	60	2	2	2	calabash	1	7	30	everyday in the week	5	sprinkler	4	2	1.68	1680
M6	0.14	potato	2013	cold dry season	90	2	2	2	calabash	1	7	30	everyday in the week	5	sprinkler	4	2	1.68	1680
M7	0.27	potato	2013	cold dry season	30	2	2	2	calabash	1	7	30	everyday in the week	4	sprinkler	4	3	2.02	2016
M7	0.27	potato	2013	cold dry season	60	2	2	2	calabash	1	7	30	everyday in the week	4	sprinkler	6	3	3.02	3024
M7	0.27	potato	2013	cold dry season	90	2	2	2	calabash	1	7	30	everyday in the week	4	sprinkler	4	3	2.02	2016
M74	0.66	potato	2013	cold dry season	60	2	2	2	calabash	1	7	30	everyday in the week	3	sprinkler	4	6	3.02	3024
M74	0.66	potato	2013	cold dry season	90	2	2	2	calabash	1	7	30	everyday in the week	3	sprinkler	4	6	3.02	3024
M8	0.21	potato	2013	cold dry season	60	2	2	2	calabash	1	7	30	everyday in the week	4	sprinkler	4	3	2.02	2016
M8	0.21	potato	2013	cold dry season	90	2	2	2	calabash	1	7	30	everyday in the week	4	sprinkler	4	3	2.02	2016
M90	0.41	potato	2013	cold dry season	60	2	2	2	calabash	1	7	30	everyday in the week	4	sprinkler	4	5	3.36	3360
M90	0.41	potato	2013	cold dry season	90	2	2	2	calabash	1	7	30	everyday in the week	4	sprinkler	4	5	3.36	3360
M9001	0.3	potato	2013	cold dry season	60	2	2	2	calabash	1	7	30	everyday in the week	4	sprinkler	7	1	1.18	1176
M9001	0.3	potato	2013	cold dry season	90	2	2	2	calabash	1	7	30	everyday in the week	4	sprinkler	6	1	1.01	1008
M11	0.33	potato	2013	cold dry season	60	2	2	1	pump	1	7	30	everyday in the week		sprinkler	3	2	7.56	7560
M11	0.33	potato	2013	cold dry season	90	2	2	1	pump	1	7	30	everyday in the week		sprinkler	3	2	6.3	6300
M79	1.07	potato	2013	cold dry season	30	2	2	1	pump	1	7	30	everyday in the week		sprinkler	10	2	16.8	1680
M79	1.07	potato	2013	cold dry season	60	2	2	1	pump	1	7	30	everyday in the week		sprinkler	10	2	21	2100
M79	1.07	potato	2013	cold dry season	90	2	2	1	pump	1	7	30	everyday in the week		sprinkler	10	2	18.9	1890
M10	0.21	potato	2013	cold dry season	60	2	2	2	seal	1	7	30	everyday in the week	8	sprinkler	4	1	1.34	1344
M10	0.21	potato	2013	cold dry season	90	2	2	2	seal	1	7	30	everyday in the week	8	sprinkler	4	1	1.34	1344
M41	1.06	potato	2013	cold dry season	30	2	2	2	seal	1	7	30	everyday in the week	5	sprinkler	4	4	3.36	3360
M41	1.06	potato	2013	cold dry season	60	2	2	2	seal	1	7	30	everyday in the week	5	sprinkler	8	4	6.72	6720
M208	0.1	potato	2013	cold dry season	30	2	2	2	calabash	1	5	21.4286	five times a week	5	sprinkler	2	3	1.26	1260
M5002	0.8	potato	2013	cold dry season	90	2	2	2	calabash	1	5	21.4286	five times a week	5	sprinkler	5	3	3.15	3150
M70	0.5	potato	2013	cold dry season	30	2	2	2	calabash	1	5	21.4286	five times a week	4	sprinkler	4	2	1.34	1344
M101	0.35	potato	2013	cold dry season	30	2	2	2	calabash	1	4	17.1429	four times a week	3	sprinkler	4	3	1.51	1512
M213	0.31	potato	2013	cold dry season	30	2	2	2	calabash	1	4	17.1429	four times a week	4	sprinkler	3	3	1.51	1512
M23	1.8	potato	2013	cold dry season	30	2	2	2	calabash	1	4	17.1429	four times a week	4	sprinkler	3	1	0.5	504
M272	0.22	potato	2013	cold dry season	90	2	2	2	calabash	1	4	17.1429	four times a week	5	sprinkler	5	2	2.1	2100
M348	0.5	potato	2013	cold dry season	30	2	2	2	calabash	1	4	17.1429	four times a week	3	sprinkler	4	3	1.51	1512
M391	0.3	potato	2013	cold dry season	90	2	2	2	calabash	1	4	17.1429	four times a week	5	sprinkler	3	7	4.41	4410
M65	0.3	potato	2013	cold dry season	30	2	2	2	calabash	1	4	17.1429	four times a week	4	sprinkler	4	2	1.34	1344
M132	0.81	potato	2013	cold dry season	30	2	2	2	calabash	1	1	4.28571	once a week	7	sprinkler	5	2	2.94	2940
M280	0.13	potato	2013	cold dry season	30	2	2	2	calabash	1	1	4.28571	once a week	5	sprinkler	3	3	1.89	1890
M53	0.28	potato	2013	cold dry season	30	2	2	2	calabash	1	1	4.28571	once a week	6	sprinkler	2	2	1.01	1008
M56	0.87	potato	2013	cold dry season	30	2	2	2	calabash	1	1	4.28571	once a week	5	sprinkler	5	3	3.15	3150
M267	0.26	maize	2013	warm dry season	60	2	2	2	calabash	1	7	30	once per day for 7 days in the week	4	sprinkler	2	2	0.67	672
M275	0.2	potato	2013	warm dry season	60	2	2	2	calabash	1	7	30	once per day for 7 days in the week	4	sprinkler	3	3	1.51	1512
M373	0.15	eggplant	2013	warm dry season	90	2	2	2	calabash	1	7	30	once per day for 7 days in the week	5	sprinkler	1	2	0.42	420
M132	0.81	potato	2013	warm dry season	60	2	2	2	seal	1	7	30	once per day for 7 days in the week	6	sprinkler	3	2	1.51	1512
M23	1.58	potato	2013	warm dry season	60	2	2	2	seal	1	7	30	once per day for 7 days in the week	6	sprinkler	3	2	1.51	1512
M23	0.09	potato	2013	warm dry season	90	2	2	2	seal	1	7	30	once per day for 7 days in the week	6	sprinkler	3	2	1.51	1512
M235	0.16	potato	2013	warm dry season	60	2	2	2	seal	1	7	30	once per day for 7 days in the week	7	sprinkler	1	3	0.88	882
M242	0.21	potato	2013	warm dry season	60	2	2	2	seal	1	7	30	once per day for 7 days in the week	6	sprinkler	3	5	3.78	3780
M242	0.21	potato	2013	warm dry season	90	2	2	2	seal	1	7	30	once per day for 7 days in the week	6	sprinkler	3	5	3.78	3780
M251	0.68	potato	2013	warm dry season	60	2	2	2	seal	1	7	30	once per day for 7 days in the week	5	sprinkler	3	4	2.52	2520
M272	0.22	potato	2013	warm dry season	30	2	2	2	seal	1	7	30	once per day for 7 days in the week	5	sprinkler	3	3	1.89	1890
M272	0.22	potato	2013	warm dry season	60	2	2	2	seal	1	7	30	once per day for 7 days in the week	5	sprinkler	4	3	2.52	2520
M281	0.32	maize	2013	warm dry season	60	2	2	2	seal	1	7	30	once per day for 7 days in the week	5	sprinkler	3	4	2.52	2520
M360	0.95	potato	2013	warm dry season	60	2	2	2	seal	1	7	30	once per day for 7 days in the week	6	sprinkler	2	5	2.52	2520
M360	0.95	potato	2013	warm dry season	90	2	2	2	seal	1	7	30	once per day for 7 days in the week	6	sprinkler	3	5	3.78	3780
M4002	0.37	eggplant	2013	warm dry season	90	2	2	2	seal	1	7	30	once per day for 7 days in the week	6	sprinkler	3	2	1.51	1512
M5002	0.8	potato	2013	warm dry season	60	2	2	2	seal	1	7	30	once per day for 7 days in the week	6	sprinkler	3	5	3.78	3780
M5002	0.8	potato	2013	warm dry season	90	2	2	2	seal	1	7	30	once per day for 7 days in the week	6	sprinkler	2	5	2.52	2520
M70	0.5	maize	2013	warm dry season	60	2	2	2	seal	1	7	30	once per day for 7 days in the week	6	sprinkler	4	2	2.02	2016
M9002	0.19	potato	2013	warm dry season	60	2	2	2	seal	1	7	30	once per day for 7 days in the week	6	sprinkler	4	2	2.02	2016
M9002	0.19	potato	2013	warm dry season	90	2	2	2	seal	1	7	30	once per day for 7 days in the week	6	sprinkler	3	2	1.51	1512
M201	0.21	potato	2013	cold dry season	30	2	2	2	calabash	1	6	25.7143	six times a week	4	sprinkler	4	2	1.34	1344
M242	0.21	potato	2013	cold dry season	30	2	2	2	calabash	1	6	25.7143	six times a week	4	sprinkler	4	1	0.67	672
M258	0.11	potato	2013	cold dry season	30	2	2	2	calabash	1	6	25.7143	six times a week	4	sprinkler	3	1	0.5	504
M9002	0.19	potato	2013	cold dry season	30	2	2	2	calabash	1	6	25.7143	six times a week	4	sprinkler	4	2	1.34	1344
M12	0.48	potato	2013	cold dry season	30	2	2	2	calabash	1	3	12.8571	three times a week	4	sprinkler	3	2	1.01	1008
M194	0.16	potato	2013	cold dry season	90	2	2	2	calabash	1	3	12.8571	three times a week	5	sprinkler	4	3	2.52	2520
M208	0.1	potato	2013	cold dry season	90	2	2	2	calabash	1	3	12.8571	three times a week	5	sprinkler	2	3	1.26	1260
M222	0.07	potato	2013	cold dry season	30	2	2	2	calabash	1	3	12.8571	three times a week	4	sprinkler	1	1	0.17	168
M235	0.16	potato	2013	cold dry season	90	2	2	2	calabash	1	3	12.8571	three times a week	4	sprinkler	1	1	0.17	168
M253	0.36	potato	2013	cold dry season	30	2	2	2	calabash	1	3	12.8571	three times a week	4	sprinkler	4	2	1.34	1344
M266	0.13	potato	2013	cold dry season	60	2	2	2	calabash	1	3	12.8571	three times a week	3	sprinkler	3	3	1.13	1134
M280	0.13	potato	2013	cold dry season	90	2	2	2	calabash	1	3	12.8571	three times a week	5	sprinkler	3	3	1.89	1890
M284	0.38	potato	2013	cold dry season	30	2	2	2	calabash	1	3	12.8571	three times a week	3	sprinkler	3	3	1.13	1134
M289	0.27	potato	2013	cold dry season	90	2	2	2	calabash	1	3	12.8571	three times a week	5	sprinkler	3	3	1.89	1890
M296	0.5	potato	2013	cold dry season	90	2	2	2	calabash	1	3	12.8571	three times a week	4	sprinkler	4	5	3.36	3360
M318	0.13	potato	2013	cold dry season	90	2	2	2	calabash	1	3	12.8571	three times a week	5	sprinkler	3	3	1.89	1890
M337	0.27	potato	2013	cold dry season	90	2	2	2	calabash	1	3	12.8571	three times a week	3	sprinkler	3	2	0.76	756
M360	0.95	potato	2013	cold dry season	30	2	2	2	calabash	1	3	12.8571	three times a week	4	sprinkler	5	4	3.36	3360
M384	0.51	potato	2013	cold dry season	30	2	2	2	calabash	1	3	12.8571	three times a week	3	sprinkler	4	3	1.51	1512
M39	2.7	potato	2013	cold dry season	30	2	2	2	calabash	1	3	12.8571	three times a week	4	sprinkler	4	2	1.34	1344
M390	0.26	potato	2013	cold dry season	90	2	2	2	calabash	1	3	12.8571	three times a week	5	sprinkler	4	2	1.68	1680
M4002	0.37	potato	2013	cold dry season	30	2	2	2	calabash	1	3	12.8571	three times a week	4	sprinkler	4	3	2.02	2016
M68	0.71	potato	2013	cold dry season	60	2	2	2	calabash	1	3	12.8571	three times a week	5	sprinkler	5	12	12.6	12600
M68	0.71	potato	2013	cold dry season	90	2	2	2	calabash	1	3	12.8571	three times a week	5	sprinkler	5	12	12.6	12600
M132	0.81	potato	2013	cold dry season	60	2	2	2	calabash	1	2	8.57143	twice a week	7	sprinkler	5	2	2.94	2940
M194	0.16	potato	2013	cold dry season	30	2	2	2	calabash	1	2	8.57143	twice a week	5	sprinkler	4	2	1.68	1680
M206	0.42	potato	2013	cold dry season	30	2	2	2	calabash	1	2	8.57143	twice a week	4	sprinkler	5	2	1.68	1680
M230	0.55	potato	2013	cold dry season	30	2	2	2	calabash	1	2	8.57143	twice a week	5	sprinkler	5	2	2.1	2100
M235	0.16	potato	2013	cold dry season	30	2	2	2	calabash	1	2	8.57143	twice a week	4	sprinkler	1	1	0.17	168
M246	0.11	potato	2013	cold dry season	30	2	2	2	calabash	1	2	8.57143	twice a week	4	sprinkler	2	1	0.34	336
M248	0.2	potato	2013	cold dry season	30	2	2	2	calabash	1	2	8.57143	twice a week	4	sprinkler	4	2	1.34	1344
M260	0.24	potato	2013	cold dry season	30	2	2	2	calabash	1	2	8.57143	twice a week	5	sprinkler	3	2	1.26	1260
M266	0.13	potato	2013	cold dry season	30	2	2	2	calabash	1	2	8.57143	twice a week	3	sprinkler	3	3	1.13	1134
M267	0.26	potato	2013	cold dry season	30	2	2	2	calabash	1	2	8.57143	twice a week	4	sprinkler	3	2	1.01	1008
M271	0.26	potato	2013	cold dry season	30	2	2	2	calabash	1	2	8.57143	twice a week	5	sprinkler	5	3	3.15	3150
M272	0.22	potato	2013	cold dry season	30	2	2	2	calabash	1	2	8.57143	twice a week	5	sprinkler	4	2	1.68	1680
M275	0.2	potato	2013	cold dry season	30	2	2	2	calabash	1	2	8.57143	twice a week	4	sprinkler	3	3	1.51	1512
M296	0.5	potato	2013	cold dry season	30	2	2	2	calabash	1	2	8.57143	twice a week	4	sprinkler	4	5	3.36	3360
M318	0.13	potato	2013	cold dry season	30	2	2	2	calabash	1	2	8.57143	twice a week	5	sprinkler	3	3	1.89	1890
M337	0.27	potato	2013	cold dry season	30	2	2	2	calabash	1	2	8.57143	twice a week	3	sprinkler	3	2	0.76	756
M339	0.43	potato	2013	cold dry season	60	2	2	2	calabash	1	2	8.57143	twice a week	7	sprinkler	4	2	2.35	2352
M34	1.4	potato	2013	cold dry season	30	2	2	2	calabash	1	2	8.57143	twice a week	5	sprinkler	4	2	1.68	1680
M373	0.15	potato	2013	cold dry season	30	2	2	2	calabash	1	2	8.57143	twice a week	4	sprinkler	3	2	1.01	1008
M390	0.26	potato	2013	cold dry season	30	2	2	2	calabash	1	2	8.57143	twice a week	5	sprinkler	4	2	1.68	1680
M391	0.3	potato	2013	cold dry season	30	2	2	2	calabash	1	2	8.57143	twice a week	5	sprinkler	3	7	4.41	4410
M54	0.33	potato	2013	cold dry season	30	2	2	2	calabash	1	2	8.57143	twice a week	4	sprinkler	2	3	1.01	1008
M68	0.71	potato	2013	cold dry season	30	2	2	2	calabash	1	2	8.57143	twice a week	5	sprinkler	5	12	12.6	12600
M90	0.41	potato	2013	cold dry season	30	2	2	2	calabash	1	2	8.57143	twice a week	4	sprinkler	4	5	3.36	3360
M225	0.59	potato	2013	cold dry season	30	1	2	2	pump	1	2	8.57143	twice a week		sprinkler	2	3	5.04	5040
M346	0.45	potato	2013	cold dry season	30	1	2	2	pump	1	2	8.57143	twice a week		sprinkler	2	3	4.2	4200
M108	0.19	potato	2013	cold dry season	90	2	2	2	calabash	2	5	21.4286	two times a day for five days in the week	7	sprinkler	2	8	4.7	4704
M132	0.81	potato	2013	cold dry season	90	2	2	2	calabash	2	5	21.4286	two times a day for five days in the week	7	sprinkler	5	2	2.94	2940
M201	0.21	potato	2013	cold dry season	90	2	2	2	calabash	2	5	21.4286	two times a day for five days in the week	4	sprinkler	4	2	1.34	1344
M246	0.11	potato	2013	cold dry season	90	2	2	2	calabash	2	5	21.4286	two times a day for five days in the week	4	sprinkler	1	1	0.17	168
M251	0.68	potato	2013	cold dry season	90	2	2	2	calabash	2	5	21.4286	two times a day for five days in the week	4	sprinkler	5	3	2.52	2520
M267	0.26	potato	2013	cold dry season	90	2	2	2	calabash	2	5	21.4286	two times a day for five days in the week	4	sprinkler	3	2	1.01	1008
M339	0.43	potato	2013	cold dry season	90	2	2	2	calabash	2	5	21.4286	two times a day for five days in the week	7	sprinkler	4	2	2.35	2352
M348	0.5	potato	2013	cold dry season	90	2	2	2	calabash	2	5	21.4286	two times a day for five days in the week	3	sprinkler	4	3	1.51	1512
M360	0.95	potato	2013	cold dry season	90	2	2	2	calabash	2	5	21.4286	two times a day for five days in the week	4	sprinkler	5	4	3.36	3360
M3902	0.3	potato	2013	cold dry season	90	2	2	2	calabash	2	5	21.4286	two times a day for five days in the week	4	sprinkler	4	2	1.34	1344
M65	0.3	potato	2013	cold dry season	90	2	2	2	calabash	2	5	21.4286	two times a day for five days in the week	4	sprinkler	4	2	1.34	1344
M9002	0.19	potato	2013	cold dry season	90	2	2	2	calabash	2	5	21.4286	two times a day for five days in the week	4	sprinkler	4	2	1.34	1344
M101	0.35	potato	2013	cold dry season	90	2	2	2	calabash	2	4	17.1429	two times a day for four days in the week	3	sprinkler	4	3	1.51	1512
M186	0.19	potato	2013	cold dry season	90	2	2	2	calabash	2	4	17.1429	two times a day for four days in the week	7	sprinkler	3	5	4.41	4410
M206	0.42	potato	2013	cold dry season	90	2	2	2	calabash	2	4	17.1429	two times a day for four days in the week	4	sprinkler	5	2	1.68	1680
M23	0.09	potato	2013	cold dry season	90	2	2	2	calabash	2	4	17.1429	two times a day for four days in the week	4	sprinkler	3	1	0.5	504
M230	0.55	potato	2013	cold dry season	90	2	2	2	calabash	2	4	17.1429	two times a day for four days in the week	5	sprinkler	5	2	2.1	2100
M248	0.2	potato	2013	cold dry season	90	2	2	2	calabash	2	4	17.1429	two times a day for four days in the week	4	sprinkler	4	2	1.34	1344
M266	0.13	potato	2013	cold dry season	90	2	2	2	calabash	2	4	17.1429	two times a day for four days in the week	3	sprinkler	3	3	1.13	1134
M271	0.26	potato	2013	cold dry season	90	2	2	2	calabash	2	4	17.1429	two times a day for four days in the week	5	sprinkler	5	3	3.15	3150
M281	0.32	potato	2013	cold dry season	90	2	2	2	calabash	2	4	17.1429	two times a day for four days in the week	4	sprinkler	3	2	1.01	1008
M384	0.51	potato	2013	cold dry season	90	2	2	2	calabash	2	4	17.1429	two times a day for four days in the week	3	sprinkler	4	3	1.51	1512
M70	0.5	potato	2013	cold dry season	90	2	2	2	calabash	2	4	17.1429	two times a day for four days in the week	4	sprinkler	4	2	1.34	1344
M101	0.35	potato	2013	cold dry season	60	2	2	2	calabash	2	7	30	two times a day for seven days in the week	3	sprinkler	4	3	1.51	1512
M108	0.19	potato	2013	cold dry season	60	2	2	2	calabash	2	7	30	two times a day for seven days in the week	7	sprinkler	2	8	4.7	4704
M138	0.19	potato	2013	cold dry season	60	2	2	2	calabash	2	7	30	two times a day for seven days in the week	7	sprinkler	3	2	1.76	1764
M138	0.19	potato	2013	cold dry season	90	2	2	2	calabash	2	7	30	two times a day for seven days in the week	7	sprinkler	3	2	1.76	1764
M139	0.32	potato	2013	cold dry season	60	2	2	2	calabash	2	7	30	two times a day for seven days in the week	5	sprinkler	4	2	1.68	1680
M139	0.32	potato	2013	cold dry season	90	2	2	2	calabash	2	7	30	two times a day for seven days in the week	5	sprinkler	4	2	1.68	1680
M142	0.35	potato	2013	cold dry season	60	2	2	2	calabash	2	7	30	two times a day for seven days in the week	5	sprinkler	4	2	1.68	1680
M142	0.35	potato	2013	cold dry season	90	2	2	2	calabash	2	7	30	two times a day for seven days in the week	5	sprinkler	4	2	1.68	1680
M186	0.19	potato	2013	cold dry season	60	2	2	2	calabash	2	7	30	two times a day for seven days in the week	7	sprinkler	3	5	4.41	4410
M194	0.16	potato	2013	cold dry season	60	2	2	2	calabash	2	7	30	two times a day for seven days in the week	5	sprinkler	3	2	1.26	1260
M201	0.21	potato	2013	cold dry season	60	2	2	2	calabash	2	7	30	two times a day for seven days in the week	4	sprinkler	4	2	1.34	1344
M206	0.42	potato	2013	cold dry season	60	2	2	2	calabash	2	7	30	two times a day for seven days in the week	4	sprinkler	5	2	1.68	1680
M208	0.1	potato	2013	cold dry season	60	2	2	2	calabash	2	7	30	two times a day for seven days in the week	5	sprinkler	2	3	1.26	1260
M213	0.31	potato	2013	cold dry season	60	2	2	2	calabash	2	7	30	two times a day for seven days in the week	4	sprinkler	3	3	1.51	1512
M222	0.07	potato	2013	cold dry season	60	2	2	2	calabash	2	7	30	two times a day for seven days in the week	4	sprinkler	1	1	0.17	168
M23	1.8	potato	2013	cold dry season	60	2	2	2	calabash	2	7	30	two times a day for seven days in the week	4	sprinkler	3	1	0.5	504
M230	0.55	potato	2013	cold dry season	60	2	2	2	calabash	2	7	30	two times a day for seven days in the week	5	sprinkler	5	2	2.1	2100
M235	0.16	potato	2013	cold dry season	60	2	2	2	calabash	2	7	30	two times a day for seven days in the week	4	sprinkler	1	1	0.17	168
M242	0.21	potato	2013	cold dry season	60	2	2	2	calabash	2	7	30	two times a day for seven days in the week	4	sprinkler	4	1	0.67	672
M246	0.11	potato	2013	cold dry season	60	2	2	2	calabash	2	7	30	two times a day for seven days in the week	4	sprinkler	2	1	0.34	336
M248	0.2	potato	2013	cold dry season	60	2	2	2	calabash	2	7	30	two times a day for seven days in the week	4	sprinkler	4	2	1.34	1344
M251	0.68	potato	2013	cold dry season	60	2	2	2	calabash	2	7	30	two times a day for seven days in the week	4	sprinkler	5	3	2.52	2520
M253	0.36	potato	2013	cold dry season	60	2	2	2	calabash	2	7	30	two times a day for seven days in the week	4	sprinkler	4	2	1.34	1344
M258	0.11	potato	2013	cold dry season	60	2	2	2	calabash	2	7	30	two times a day for seven days in the week	4	sprinkler	3	1	0.5	504
M260	0.24	potato	2013	cold dry season	60	2	2	2	calabash	2	7	30	two times a day for seven days in the week	5	sprinkler	3	2	1.26	1260
M260	0.24	potato	2013	cold dry season	90	2	2	2	calabash	2	7	30	two times a day for seven days in the week	5	sprinkler	3	2	1.26	1260
M267	0.26	potato	2013	cold dry season	60	2	2	2	calabash	2	7	30	two times a day for seven days in the week	4	sprinkler	3	2	1.01	1008
M271	0.26	potato	2013	cold dry season	60	2	2	2	calabash	2	7	30	two times a day for seven days in the week	5	sprinkler	5	3	3.15	3150
M272	0.22	potato	2013	cold dry season	60	2	2	2	calabash	2	7	30	two times a day for seven days in the week	5	sprinkler	4	2	1.68	1680
M275	0.2	potato	2013	cold dry season	60	2	2	2	calabash	2	7	30	two times a day for seven days in the week	4	sprinkler	3	3	1.51	1512
M280	0.13	potato	2013	cold dry season	60	2	2	2	calabash	2	7	30	two times a day for seven days in the week	5	sprinkler	3	3	1.89	1890
M281	0.32	potato	2013	cold dry season	60	2	2	2	calabash	2	7	30	two times a day for seven days in the week	4	sprinkler	3	2	1.01	1008
M289	0.27	potato	2013	cold dry season	60	2	2	2	calabash	2	7	30	two times a day for seven days in the week	5	sprinkler	3	3	1.89	1890
M318	0.13	potato	2013	cold dry season	60	2	2	2	calabash	2	7	30	two times a day for seven days in the week	5	sprinkler	3	3	1.89	1890
M333	0.43	potato	2013	cold dry season	60	2	2	2	calabash	2	7	30	two times a day for seven days in the week	5	sprinkler	5	3	3.15	3150
M333	0.43	potato	2013	cold dry season	90	2	2	2	calabash	2	7	30	two times a day for seven days in the week	5	sprinkler	5	3	3.15	3150
M348	0.5	potato	2013	cold dry season	60	2	2	2	calabash	2	7	30	two times a day for seven days in the week	3	sprinkler	4	3	1.51	1512
M349	0.35	potato	2013	cold dry season	60	2	2	2	calabash	2	7	30	two times a day for seven days in the week	7	sprinkler	4	3	3.53	3528
M349	0.35	potato	2013	cold dry season	90	2	2	2	calabash	2	7	30	two times a day for seven days in the week	7	sprinkler	4	3	3.53	3528
M360	0.95	potato	2013	cold dry season	60	2	2	2	calabash	2	7	30	two times a day for seven days in the week	4	sprinkler	5	4	3.36	3360
M373	0.15	potato	2013	cold dry season	60	2	2	2	calabash	2	7	30	two times a day for seven days in the week	4	sprinkler	3	2	1.01	1008
M384	0.51	potato	2013	cold dry season	60	2	2	2	calabash	2	7	30	two times a day for seven days in the week	3	sprinkler	4	3	1.51	1512
M39	2.7	potato	2013	cold dry season	60	2	2	2	calabash	2	7	30	two times a day for seven days in the week	4	sprinkler	4	2	1.34	1344
M390	0.26	potato	2013	cold dry season	60	2	2	2	calabash	2	7	30	two times a day for seven days in the week	5	sprinkler	4	2	1.68	1680
M391	0.3	potato	2013	cold dry season	60	2	2	2	calabash	2	7	30	two times a day for seven days in the week	5	sprinkler	3	7	4.41	4410
M395	0.17	potato	2013	cold dry season	60	2	2	2	calabash	2	7	30	two times a day for seven days in the week	5	sprinkler	5	2	2.1	2100
M395	0.17	potato	2013	cold dry season	90	2	2	2	calabash	2	7	30	two times a day for seven days in the week	5	sprinkler	5	2	2.1	2100
M4002	0.37	potato	2013	cold dry season	60	2	2	2	calabash	2	7	30	two times a day for seven days in the week	4	sprinkler	4	3	2.02	2016
M4402	0.17	potato	2013	cold dry season	60	2	2	2	calabash	2	7	30	two times a day for seven days in the week	7	sprinkler	2	6	3.53	3528
M4402	0.17	potato	2013	cold dry season	90	2	2	2	calabash	2	7	30	two times a day for seven days in the week	7	sprinkler	2	6	3.53	3528
M46	1.8	potato	2013	cold dry season	60	2	2	2	calabash	2	7	30	two times a day for seven days in the week	6	sprinkler	9	4	9.07	9072
M47	0.6	potato	2013	cold dry season	60	2	2	2	calabash	2	7	30	two times a day for seven days in the week	5	sprinkler	3	2	1.26	1260
M5002	0.8	potato	2013	cold dry season	60	2	2	2	calabash	2	7	30	two times a day for seven days in the week	5	sprinkler	5	3	3.15	3150
M53	0.28	potato	2013	cold dry season	60	2	2	2	calabash	2	7	30	two times a day for seven days in the week	6	sprinkler	2	2	1.01	1008
M53	0.28	potato	2013	cold dry season	90	2	2	2	calabash	2	7	30	two times a day for seven days in the week	6	sprinkler	2	2	1.01	1008
M65	0.21	potato	2013	cold dry season	60	2	2	2	calabash	2	7	30	two times a day for seven days in the week	4	sprinkler	4	2	1.34	1344
M70	0.5	potato	2013	cold dry season	60	2	2	2	calabash	2	7	30	two times a day for seven days in the week	4	sprinkler	4	2	1.34	1344
M9002	0.19	potato	2013	cold dry season	60	2	2	2	calabash	2	7	30	two times a day for seven days in the week	4	sprinkler	4	2	1.34	1344
M373	0.15	eggplant	2013	warm dry season	30	2	2	2	calabash	2	7	30	two times a day for seven days in the week	5	sprinkler	1	2	0.42	420
M373	0.15	eggplant	2013	warm dry season	60	2	2	2	calabash	2	7	30	two times a day for seven days in the week	5	sprinkler	2	2	0.84	840
M225	0.59	potato	2013	cold dry season	60	1	2	2	pump	2	7	30	two times a day for seven days in the week		sprinkler	2	3	5.04	5040
M225	0.59	potato	2013	cold dry season	90	1	2	2	pump	2	7	30	two times a day for seven days in the week		sprinkler	2	3	5.04	5040
M346	0.45	potato	2013	cold dry season	60	1	2	2	pump	2	7	30	two times a day for seven days in the week		sprinkler	2	3	4.2	4200
M346	0.45	potato	2013	cold dry season	90	1	2	2	pump	2	7	30	two times a day for seven days in the week		sprinkler	2	3	4.2	4200
M108	0.19	potato	2013	warm dry season	60	2	2	2	seal	2	7	30	two times a day for seven days in the week	6	sprinkler	2	1	0.5	504
M138	0.19	potato	2013	warm dry season	60	2	2	2	seal	2	7	30	two times a day for seven days in the week	7	sprinkler	2	2	1.18	1176
M246	0.11	potato	2013	warm dry season	60	2	2	2	seal	2	7	30	two times a day for seven days in the week	7	sprinkler	2	3	1.76	1764
M260	0.24	potato	2013	warm dry season	60	2	2	2	seal	2	7	30	two times a day for seven days in the week	6	sprinkler	3	2	1.51	1512
M318	0.13	potato	2013	warm dry season	60	2	2	2	seal	2	7	30	two times a day for seven days in the week	7	sprinkler	2	1	0.59	588
M4002	0.37	eggplant	2013	warm dry season	30	2	2	2	seal	2	7	30	two times a day for seven days in the week	6	sprinkler	3	2	1.51	1512
M4002	0.37	eggplant	2013	warm dry season	60	2	2	2	seal	2	7	30	two times a day for seven days in the week	6	sprinkler	4	2	2.02	2016
M4402	0.17	potato	2013	warm dry season	60	2	2	2	seal	2	7	30	two times a day for seven days in the week	6	sprinkler	2	1	0.5	504
M5002	0.8	potato	2013	warm dry season	30	2	2	2	seal	2	7	30	two times a day for seven days in the week	6	sprinkler	2	5	2.52	2520
M222	0.07	potato	2013	cold dry season	90	2	2	2	calabash	2	6	25.7143	two times a day for six days in the week	4	sprinkler	1	1	0.17	168
M213	0.31	potato	2013	cold dry season	90	2	2	2	calabash	2	3	12.8571	two times a day for three days in the week	4	sprinkler	3	3	1.51	1512
M242	0.21	potato	2013	cold dry season	90	2	2	2	calabash	2	3	12.8571	two times a day for three days in the week	4	sprinkler	4	1	0.67	672
M258	0.11	potato	2013	cold dry season	90	2	2	2	calabash	2	3	12.8571	two times a day for three days in the week	4	sprinkler	3	1	0.5	504
M275	0.2	potato	2013	cold dry season	90	2	2	2	calabash	2	3	12.8571	two times a day for three days in the week	4	sprinkler	3	3	1.51	1512
M373	0.15	potato	2013	cold dry season	90	2	2	2	calabash	2	3	12.8571	two times a day for three days in the week	4	sprinkler	4	2	1.34	1344
M253	0.36	potato	2013	cold dry season	90	2	2	2	calabash	2	2	8.57143	two times a day for two days in the week	4	sprinkler	4	2	1.34	1344
M4002	0.37	potato	2013	cold dry season	90	2	2	2	calabash	2	2	8.57143	two times a day for two days in the week	4	sprinkler	4	3	2.02	2016

## Sheet: FIELD RESIDUE
IDFIELD	IDCROP	CROPPINGYEAR	CROPPINGSEASON	DATEHARVEST	RESIDUEXPORT	RESIDUANIFOOD	RESIDUBURN	RESIDUSINCOR	RESIDUCOMPOS	RESIDUABANDON	RESIDUOTHE
M373	eggplant	2013	warm dry season	2014-05-02	no	no	no	no	no	yes	no
M4002	eggplant	2013	warm dry season	2014-05-05	no	no	no	no	no	yes	no
M390	cuncumber	2013	warm dry season	2014-05-07	no	no	no	no	no	yes	no
M225	zucchini	2013	warm dry season	2014-05-15	no	no	no	no	no	yes	no
M289	zucchini	2013	warm dry season	2014-05-15	no	no	no	no	no	yes	no
M21	okra	2013	warm dry season	2014-05-02	no	no	no	no	no	yes	no
M248	maize	2013	warm dry season	2014-07-11	yes	no	no	no	no	no	no
M194	maize	2013	warm dry season	2014-06-26	yes	no	no	no	no	no	no
M230	maize	2013	warm dry season	2014-06-30	yes	no	no	no	no	no	no
M139	maize	2013	warm dry season	2014-06-27	yes	no	no	no	no	no	no
M142	maize	2013	warm dry season	2014-06-20	yes	no	no	no	no	no	no
M333	maize	2013	warm dry season	2014-06-15	yes	no	no	no	no	no	no
M206	maize	2013	warm dry season	2014-07-03	yes	no	no	no	no	no	no
M253	maize	2013	warm dry season	2014-07-07	yes	no	no	no	no	no	no
M65	maize	2013	warm dry season	2014-07-02	yes	no	no	no	no	no	no
M222	maize	2013	warm dry season	2014-07-05	yes	no	no	no	no	no	no
M281	maize	2013	warm dry season	2014-07-07	yes	no	no	no	no	no	no
M70	maize	2013	warm dry season	2014-07-15	no	no	no	no	no	yes	no
M339	maize	2013	warm dry season	2014-07-22	no	no	no	no	no	yes	no
M267	maize	2013	warm dry season	2014-06-23	yes	no	no	no	no	no	no
M349	maize	2013	warm dry season	2014-07-28	yes	no	no	no	no	no	no
M217	maize	2013	warm dry season	2014-07-03	yes	no	no	no	no	no	no
M280	maize	2013	warm dry season	2014-06-24	no	no	no	no	no	yes	no
M186	maize	2013	warm dry season	2014-07-12	no	no	no	no	no	yes	no
M68	maize	2013	warm dry season	2014-07-02	yes	no	no	no	no	no	no
M266	maize	2013	warm dry season	2014-07-03	yes	no	no	no	no	no	no
M284	maize	2013	warm dry season	2014-06-30	yes	no	no	no	no	no	no
M337	maize	2013	warm dry season	2014-07-01	yes	no	no	no	no	no	no
M101	maize	2013	warm dry season	2014-06-29	yes	no	no	no	no	no	no
M272	potato	2013	warm dry season	2014-06-02	no	no	no	no	no	yes	no
M346	potato	2013	warm dry season	2014-05-26	no	no	no	no	no	yes	no
M395	potato	2013	warm dry season	2014-06-24	yes	no	no	no	no	no	no
M9002	potato	2013	warm dry season	2014-07-02	no	no	no	no	no	yes	no
M23	potato	2013	warm dry season	2014-07-05	no	no	no	no	no	yes	no
M5002	potato	2013	warm dry season	2014-07-09	no	no	no	no	no	yes	no
M242	potato	2013	warm dry season	2014-07-16	no	no	no	no	no	yes	no
M360	potato	2013	warm dry season	2014-07-09	no	no	no	no	no	yes	no
M235	potato	2013	warm dry season	2014-06-22	no	no	no	no	no	yes	no
M246	potato	2013	warm dry season	2014-07-03	no	no	no	no	no	yes	no
M251	potato	2013	warm dry season	2014-05-30	no	no	no	no	no	yes	no
M132	potato	2013	warm dry season	2014-07-03	no	no	no	no	no	yes	no
M275	potato	2013	warm dry season	2014-06-02	no	no	no	no	no	yes	no
M138	potato	2013	warm dry season	2014-06-28	yes	no	no	no	no	no	no
M260	potato	2013	warm dry season	2014-05-27	no	no	no	no	no	yes	no
M34	potato	2013	warm dry season	2014-05-30	no	no	no	no	no	yes	no
M16	potato	2013	warm dry season	2014-05-16	no	no	no	no	no	yes	no
M208	potato	2013	warm dry season	2014-05-26	no	no	no	no	no	yes	no
M318	potato	2013	warm dry season	2014-06-08	yes	no	no	no	no	no	no
M4402	potato	2013	warm dry season	2014-07-09	no	no	no	no	no	yes	no
M108	potato	2013	warm dry season	2014-07-15	no	no	no	no	no	yes	no
M296	potato	2013	warm dry season	2014-06-19	no	no	no	no	no	yes	no
M348	potato	2013	warm dry season	2014-06-25	no	no	no	no	no	yes	no
M384	potato	2013	warm dry season	2014-06-02	no	no	no	no	no	yes	no
M213	potato	2013	cold dry season	1914-02-28	yes	yes	no	no	no		no
M90	potato	2013	cold dry season	1914-02-16	yes	yes	no	yes	no		no
M108	potato	2013	cold dry season	2014-03-10	yes	yes	no	no	no		no
M217	potato	2013	cold dry season	2014-01-25	no	no	no	yes	no		no
M253	potato	2013	cold dry season	2014-03-01	yes	yes	no	no	no		no
M339	potato	2013	cold dry season	2014-03-17	yes	yes	no	no	no		no
M349	potato	2013	cold dry season	2014-03-10	yes	yes	no	no	no		no
M1000	potato	2013	cold dry season	1914-02-25	no	yes	no	yes	no		no
M4001	potato	2013	cold dry season	1914-02-20	no	yes	no	no	no		no
M7	potato	2013	cold dry season	1914-02-11	no	yes	no	no	no		no
M8	potato	2013	cold dry season	1913-02-10	yes	no	no	no	no		no
M10	potato	2013	cold dry season	1913-02-11	no	yes	no	no	no		no
M11	potato	2013	cold dry season	1914-02-17	no	yes	no	no	no		no
M12	potato	2013	cold dry season	1914-02-15	yes	yes	no	no	no		no
M13	potato	2013	cold dry season	2014-01-30	yes	yes	no	no	no		no
M14	potato	2013	cold dry season	1914-02-05	yes	yes	no	no	no		no
M15	potato	2013	cold dry season	1914-02-20	yes	yes	no	no	no		no
M41	potato	2013	cold dry season	1914-02-02	no	yes	no	no	no		no
M46	potato	2013	cold dry season	1914-02-11	yes	yes	no	no	no		no
M49	potato	2013	cold dry season	1914-02-10	yes	yes	no	no	no		no
M56	potato	2013	cold dry season	2014-03-07	yes	yes	no	no	no		no
M74	potato	2013	cold dry season	2014-03-01	yes	yes	no	yes	no		no
M79	potato	2013	cold dry season	1914-02-24	no	yes	no	no	no		no
M311	potato	2013	cold dry season	1914-02-11	yes	yes	no	yes	no		no
M313	potato	2013	cold dry season	1914-02-26	yes	yes	no	no	no		no
M314	potato	2013	cold dry season	1914-02-17	no	yes	no	no	no		no
M315	potato	2013	cold dry season	1914-02-11	yes	no	no	no	no		no
M385	potato	2013	cold dry season	2014-03-02	yes	yes	no	no	no		no
M445	potato	2013	cold dry season	1914-02-05	no	yes	no	no	no		no
M1279	potato	2013	cold dry season	2014-03-09	yes	yes	no	no	no		no
M23	potato	2013	cold dry season	1914-02-13	yes	yes	no	no	no		no
M284	potato	2013	cold dry season	2014-03-03	yes	yes	no	no	no		no
M296	potato	2013	cold dry season	2014-03-16	yes	yes	no	no	no		no
M79	potato	2014	cold dry season	2015-03-08		1				1
M74	potato	2014	cold dry season	2015-02-22		1				1
M1279	potato	2014	cold dry season	2015-03-12		1				1
M313	potato	2014	cold dry season	2015-02-16		1				1
M1000	potato	2014	cold dry season	2015-03-01		1				1
M518	potato	2014	cold dry season	2015-02-27		1				1
M510	potato	2014	cold dry season	2015-03-02		1				1
M247	potato	2014	cold dry season	2015-03-12		1				1
M314	potato	2014	cold dry season	2015-02-02		1				1
M4401	potato	2014	cold dry season	2015-02-22		1				1
M37	potato	2014	cold dry season	2015-03-16		1				1
M39	potato	2014	cold dry season	2015-03-16		1				1
M49	potato	2014	cold dry season	2015-02-20		1				1
M52	potato	2014	cold dry season	2015-03-13		1				1
M47	potato	2014	cold dry season	2015-03-03		1				1
M48	potato	2014	cold dry season	2015-02-28		1				1
M51	potato	2014	cold dry season	2015-03-12		1				1
M6	potato	2014	cold dry season	2015-03-15		1				1
M8	potato	2014	cold dry season	2015-03-07		1				1
M10	potato	2014	cold dry season	2015-03-22		1				1
M12	potato	2014	cold dry season	2015-03-11		1				1
M275	potato	2014	cold dry season	2015-03-06		1
M90	potato	2014	cold dry season	2015-02-22		1
M267	potato	2014	cold dry season	2015-03-05		1
M284	potato	2014	cold dry season	2015-02-17		1
M280	potato	2014	cold dry season	2015-02-05		1
M47	potato	2013	cold dry season	1914-02-10	1	1	0	0	0		0
M48	potato	2013	cold dry season	2014-03-03	1	1	0	0	0		0
M5001	potato	2013	cold dry season	1914-02-16	0	1	0	0	0		0
M53	potato	2013	cold dry season	1914-02-13	1	1	0	0	0		0
M9001	potato	2013	cold dry season	1914-02-12	0	1	0	0	0		0
M37	potato	2013	cold dry season	2014-03-11	1	1	0	0	0		0
M54	potato	2013	cold dry season	1914-02-28	1	1	0	0	0		0
M312	potato	2013	cold dry season	2014-03-09	1	0	0	1	0		0
M610	potato	2014	cold dry season	2015-02-12		1				1
M41	potato	2014	cold dry season	2015-02-20		1				1
M5	potato	2013	cold dry season	1914-02-09	1	1	0	0	0		0
M6	potato	2013	cold dry season	2014-03-10	1	1	0	0	0		0
M4401	potato	2013	cold dry season	2014-03-16	1	1	0	0	0		0
M4002	potato	2013	cold dry season	1914-02-14	1	1	0	0	0		0
M9002	potato	2013	cold dry season	1914-02-14	1	1	0	0	0		0
M39	potato	2013	cold dry season	1914-02-14	1	1	0	0	0		0
M4402	potato	2013	cold dry season	2014-03-07	1	1	0	0	0		0
M65	potato	2013	cold dry season	1914-02-20	1	1	0	0	0		0
M68	potato	2013	cold dry season	2014-03-10	1	1	0	0	0		0
M70	potato	2013	cold dry season	2014-03-07	1	1	0	0	0		0
M101	potato	2013	cold dry season	2014-03-08	1	1	0	0	0		0
M132	potato	2013	cold dry season	2014-03-20	1	1	0	0	0		0
M138	potato	2013	cold dry season	2013-03-13	1	1	0	0	0		0
M139	potato	2013	cold dry season	1914-02-25	1	1	0	0	0		0
M142	potato	2013	cold dry season	2014-03-14	1	1	0	0	0		0
M186	potato	2013	cold dry season	2014-03-18	1	1	0	0	0		0
M201	potato	2013	cold dry season	1914-02-07	1	1	0	0	0		0
M208	potato	2013	cold dry season	1914-02-25	1	1	0	0	0		0
M230	potato	2013	cold dry season	1914-02-18	1	1	0	0	0		0
M235	potato	2013	cold dry season	2014-03-04	1	1	0	0	0		0
M242	potato	2013	cold dry season	1914-02-14	1	1	0	0	0		0
M246	potato	2013	cold dry season	2014-03-17	1	1	0	0	0		0
M258	potato	2013	cold dry season	1914-02-07	1	1	0	0	0		0
M266	potato	2013	cold dry season	2014-03-08	1	1	0	0	1		0
M267	potato	2013	cold dry season	1914-02-28	1	1	0	1	0		0
M271	potato	2013	cold dry season	1914-02-25	1	1	0	0	0		0
M272	potato	2013	cold dry season	2014-03-04	1	1	0	0	0		0
M275	potato	2013	cold dry season	2014-03-02	1	1	0	0	0		0
M280	potato	2013	cold dry season	2014-03-03	1	1	0	0	0		0
M281	potato	2013	cold dry season	2014-03-05	1	1	0	0	1		0
M289	potato	2013	cold dry season	2014-03-06	1	1	0	0	0		0
M318	potato	2013	cold dry season	2014-03-04	1	1	0	0	0		0
M333	potato	2013	cold dry season	2014-03-10	1	1	0	0	0		0
M337	potato	2013	cold dry season	2014-03-18	1	1	0	0	0		0
M346	potato	2013	cold dry season	1914-02-05	1	1	0	0	0		0
M348	potato	2013	cold dry season	2014-03-05	1	1	0	1	0		0
M360	potato	2013	cold dry season	2014-03-02	1	1	0	0	0		0
M384	potato	2013	cold dry season	1914-02-10	1	1	0	0	1		0
M391	potato	2013	cold dry season	2014-03-03	1	1	0	0	0		0
M312	potato	2014	cold dry season	2015-03-03		1				1
M385	potato	2014	cold dry season	2015-03-12		1				1
M1396	potato	2014	cold dry season	2015-02-12		1				1
M46	potato	2014	cold dry season	2015-03-21		1				1
M11	potato	2014	cold dry season	2015-03-20		1				1
M13	potato	2014	cold dry season	2015-02-07		1				1
M7	potato	2014	cold dry season	2015-03-24		1				1
M9002	potato	2014	cold dry season	2015-03-05		1
M142	potato	2014	cold dry season	2015-03-08		1
M248	potato	2014	cold dry season	2015-02-25		1
M272	potato	2014	cold dry season	2015-03-17		1
M251	potato	2014	cold dry season	2015-02-05		1
M138	potato	2014	cold dry season	2015-03-25		1
M225	potato	2014	cold dry season	2015-02-05		1
M260	potato	2014	cold dry season	2015-02-18		1
M213	potato	2014	cold dry season	2015-03-12		1
M391	potato	2014	cold dry season	2015-02-23		1
M373	potato	2014	cold dry season	2015-03-03		1
M246	potato	2014	cold dry season	2015-02-24		1
M34	potato	2014	cold dry season	2015-03-05		1
M281	potato	2014	cold dry season	2015-03-07		1
M4402	potato	2014	cold dry season	2015-02-26		1
M271	potato	2014	cold dry season	2015-03-12		1
M222	potato	2014	cold dry season	2015-02-27		1
M333	potato	2014	cold dry season	2015-03-09		1
M65	potato	2014	cold dry season	2015-03-02		1
M186	potato	2014	cold dry season	2015-03-08		1
M4002	potato	2014	cold dry season	2015-03-13		1
M21	potato	2013	cold dry season	1914-02-27	1	1	0	0	0		0
M34	potato	2013	cold dry season	1914-02-20	1	1	0	0	0		0
M5002	potato	2013	cold dry season	2014-03-03	1	1	0	0	0		0
M251	potato	2013	cold dry season	2014-03-01	1	1	0	0	1		0
M260	potato	2013	cold dry season	1914-02-11	0	1	0	1	0		0
M16	potato	2013	cold dry season	1914-02-20	0	0	0	1	0		0
M206	potato	2013	cold dry season	1914-02-15	1	1	0	0	0		0
M222	potato	2013	cold dry season	1914-02-28	1	1	0	0	0		0
M225	potato	2013	cold dry season	2014-03-03	1	1	0	0	0		0
M248	potato	2013	cold dry season	2014-03-08	1	1	0	0	0		0
M373	potato	2013	cold dry season	2014-03-07	1	1	0	0	0		0
M390	potato	2013	cold dry season	1914-02-28	1	1	0	0	0		0
M395	potato	2013	cold dry season	2014-03-14	1	1	0	0	0		0
M230	potato	2014	cold dry season	2015-02-16		1
M296	potato	2014	cold dry season	2015-02-02		1
M70	potato	2014	cold dry season	2015-02-14		1
M194	potato	2013	cold dry season	1914-02-28	1	1	0	0	0		0
M194	potato	2014	cold dry season	2015-02-21		1
M4001	fallow	2013	rainy season
M235	rice	2013	rainy season	2014-11-12	0	0	0		0	1	0
M246	rice	2013	rainy season	2014-11-09	0	0	0		0	1	0
M267	rice	2013	rainy season	2014-11-24	0	0	0		0	1	0
M34	rice	2013	rainy season	2014-11-09	1	0	0		0	0	0
M266	rice	2013	rainy season	2014-12-02	1	0	0		0	0	0
M296	rice	2013	rainy season	2014-11-14	0	0	1		0	0	0
M395	rice	2013	rainy season	2014-11-14	0	0	1		0	0	0
M5002	rice	2013	rainy season	2014-12-08	1	0	0		0	0	0
M242	rice	2013	rainy season	2014-12-08	1	0	0		0	0	0
M258	rice	2013	rainy season	2014-11-07	0	0	1		0	0	0
M248	rice	2013	rainy season	2014-11-28	1	0	0		0	0	0
M373	rice	2013	rainy season	2014-12-04	1	0	0		0	0	0
M194	rice	2013	rainy season	2014-11-17	0	0	1		0	0	0
M230	rice	2013	rainy season	2014-11-17	0	0	1		0	0	0
M139	rice	2013	rainy season	2014-12-04	1	0	0		0	0	0
M142	rice	2013	rainy season	2014-11-14	1	0	0		0	0	0
M333	rice	2013	rainy season	2014-11-11	1	0	0		0	0	0
M360	rice	2013	rainy season	2014-12-08	1	0	0		0	0	0
M65	rice	2013	rainy season	2014-11-11	0	0	1		0	0	0
M222	rice	2013	rainy season	2014-11-11	1	0	0		0	0	0
M251	rice	2013	rainy season	2014-11-11	1	0	0		0	0	0
M70	rice	2013	rainy season	2014-11-16	1	0	0		0	0	0
M275	rice	2013	rainy season	2014-11-24	0	0	1		0	0	0
M21	rice	2013	rainy season	2014-11-11	0	0	0		0	1	0
M280	rice	2013	rainy season	2014-11-24	0	0	1		0	0	0
M289	rice	2013	rainy season	2014-11-17	1	0	0		0	0	0
M318	rice	2013	rainy season	2014-11-17	0	0	0		0	1	0
M4402	rice	2013	rainy season	2014-11-24	0	0	1		0	0	0
M108	rice	2013	rainy season	2014-11-07	0	0	1		0	0	0
M186	rice	2013	rainy season	2014-11-17	1	0	0		0	0	0
M68	rice	2013	rainy season	2014-11-24	1	0	0		0	0	0
M284	rice	2013	rainy season	2014-11-15	0	0	1		0	0	0
M337	rice	2013	rainy season	2014-11-24	0	0	0		0	1	0
M101	rice	2013	rainy season	2014-11-11	1	0	0		0	0	0
M348	rice	2013	rainy season	2014-11-14	0	0	1		0	0	0
M384	rice	2013	rainy season	2014-11-28	0	0	1		0	0	0
M225	rice	2013	rainy season	2014-11-13	0	0	1		0	0	0
M346	rice	2013	rainy season	2014-11-12	0	0	0		0	1	0
M339	rice	2013	rainy season	2014-11-24	0	0	1		0	0	0
M213	rice	2013	rainy season	2014-11-06	1	0	0		0	0	0
M347	rice	2013	rainy season	2014-11-01	0		0		0	1	0
M38	rice	2013	rainy season
M3901	rice	2013	rainy season	2014-11-23	0		0		0	1	0
M40	rice	2013	rainy season
M47	rice	2013	rainy season	2014-11-29	0		1		0	0	0
M48	rice	2013	rainy season	2014-11-18	0		1		0	0	0
M46	rice	2013	rainy season	2014-11-12	0		1		0	0	0
M4401	rice	2013	rainy season	2014-11-14	0		1		0	0	0
M37	rice	2013	rainy season	2014-12-09	0		1		0	0	0
M42	rice	2013	rainy season
M43	rice	2013	rainy season	2014-11-24	0		0		0	1	0
M53	rice	2013	rainy season	2014-11-27	0		0		0	1	0
M55	rice	2013	rainy season
M311	rice	2013	rainy season
M1279	rice	2013	rainy season	2014-11-23	0		1		0	0	0
M643	rice	2013	rainy season	2014-11-29	0		0		0	1	0
M6	rice	2013	rainy season	2014-11-13	0		1		0	0	0
M7	rice	2013	rainy season	2014-10-29	0		1		0	0	0
M13	rice	2013	rainy season	2014-10-27	0		1		0	0	0
M15	rice	2013	rainy season	2014-10-22	0		1		0	0	0
M41	rice	2013	rainy season	2014-12-05	0		1		0	0	0
M54	rice	2013	rainy season
M56	rice	2013	rainy season
M206	rice	2013	rainy season	2014-11-28	1	0	0		0	0	0
M3902	rice	2013	rainy season	2014-12-08	1	0	0		0	0	0
M4002	rice	2013	rainy season	2014-11-13	1	0	0		0	0	0
M9002	rice	2013	rainy season	2014-12-08	1	0	0		0	0	0
M253	rice	2013	rainy season	2014-11-28	1	0	0		0	0	0
M208	rice	2013	rainy season	2014-11-17	0	0	1		0	0	0
M390	rice	2013	rainy season	2014-11-17	1	0	0		0	0	0
M23	rice	2013	rainy season
M272	rice	2013	rainy season	2014-10-26	0	0	1		0	0	0
M132	rice	2013	rainy season	2014-11-24	0	0	1		0	0	0
M138	rice	2013	rainy season	2014-11-17	1	0	0		0	0	0
M260	rice	2013	rainy season	2014-11-07	1	0	0		0	0	0
M316	rice	2013	rainy season
M533	rice	2013	rainy season	2014-11-11	0		0		0	1	0
M592	rice	2013	rainy season	2014-11-13	0		0		0	1	0
M680	rice	2013	rainy season	2014-10-28	0		0		0	1	0
M319	rice	2013	rainy season	2014-10-29	0		1		0	0	0
M320	rice	2013	rainy season	2014-11-22	1		0		0	1	0
M5	rice	2013	rainy season	2014-10-28	0		1		0	0	0
M12	rice	2013	rainy season	2014-10-25	0		1		0	0	0
M45	rice	2013	rainy season
M445	rice	2013	rainy season
M1000	rice	2013	rainy season	2014-11-13	0		1		0	0	0
M74	rice	2013	rainy season	2014-11-18	0		1		0	0	0
M315	rice	2013	rainy season
M312	rice	2013	rainy season	2014-11-11	0		1		0	0	0
M79	rice	2013	rainy season	2014-11-23	0		1		0	0	0
M313	rice	2013	rainy season	2014-11-25	0		1		0	0	0
M314	rice	2013	rainy season
M247	rice	2013	rainy season	2014-11-08	0		0		0	1	0
M317	rice	2013	rainy season	2014-11-19	0		0		0	1	0
M610	rice	2013	rainy season	2014-11-23	0		0		0	1	0
M1396	rice	2013	rainy season	2014-11-01	0		0		0	1	0
M385	rice	2013	rainy season	2014-11-12	0		1		0	0	0
M510	rice	2013	rainy season	2014-12-09	0		0		0	1	0
M8	rice	2013	rainy season	2014-11-01	0		1		0	0	0
M9001	rice	2013	rainy season	2014-11-03	0		1		0	0	0
M10	rice	2013	rainy season	2014-10-29	0		1		0	0	0
M11	rice	2013	rainy season	2014-11-25	0		1		0	0	0
M5001	rice	2013	rainy season
M49	rice	2013	rainy season	2014-12-03	0		1		0	0	0
M57	rice	2013	rainy season
M51	rice	2013	rainy season	2014-11-18	0		0		0	1	0
M52	rice	2013	rainy season	2014-12-03	0		0		0	1	0
M281	rice	2013	rainy season	2014-11-01	1	0	0		0	0	0
M349	rice	2013	rainy season	2014-11-17	1	0	0		0	0	0
M90	rice	2013	rainy season	2014-11-12	1	0	0		0	0	0
M271	rice	2013	rainy season	2014-10-26	1	0	0		0	0	0
M391	rice	2013	rainy season	2014-11-17	1	0	0		0	0	0
M518	rice	2013	rainy season	2014-12-03	0		0		0	1	0
M217	rice	2013	rainy season
M16	rice	2013	rainy season
M262	rice	2013	rainy season	2014-10-22	0		0		0	1	0
M585	rice	2013	rainy season	2014-11-23	0		0		0	1	0
M14	rice	2013	Hiv	2014-10-23	0		1		0	0	0

## Sheet: WEATHER
IDSTATIONWEATHER	MONTHWEATHER	DAYWEATHER	DAILYRAINFALL(MM)	MINDAILYTEMPERATURE	MAXDAILYTEMPERATURE	AVERAGEDAILYTEMPERATURE	MINDAILYRELATIVEHUMIDITY	MAXDAILYRELATIVEHUMIDITY	AVERAGEDAILYRELATIVEHUMIDITY	YEARWEATHER
Bama	1	1	0							2013
Bama	1	2	0							2013
Bama	1	3	0							2013
Bama	1	4	0							2013
Bama	1	5	0							2013
Bama	1	6	0							2013
Bama	1	7	0							2013
Bama	1	8	0							2013
Bama	1	9	0							2013
Bama	1	10	0							2013
Bama	1	11	0							2013
Bama	1	12	0							2013
Bama	1	13	0							2013
Bama	1	14	0							2013
Bama	1	15	0							2013
Bama	1	16	0							2013
Bama	1	17	0							2013
Bama	1	18	0							2013
Bama	1	19	0							2013
Bama	1	20	0							2013
Bama	1	21	0							2013
Bama	1	22	0							2013
Bama	1	23	0							2013
Bama	1	24	0							2013
Bama	1	25	0							2013
Bama	1	26	0							2013
Bama	1	27	0							2013
Bama	1	28	0							2013
Bama	1	29	0							2013
Bama	1	30	0							2013
Bama	1	31	0							2013
Bama	2	1	0							2013
Bama	2	2	0							2013
Bama	2	3	0							2013
Bama	2	4	0							2013
Bama	2	5	0							2013
Bama	2	6	0							2013
Bama	2	7	0							2013
Bama	2	8	0							2013
Bama	2	9	0							2013
Bama	2	10	0							2013
Bama	2	11	0							2013
Bama	2	12	0							2013
Bama	2	13	0							2013
Bama	2	14	0							2013
Bama	2	15	0							2013
Bama	2	16	0							2013
Bama	2	17	0							2013
Bama	2	18	0							2013
Bama	2	19	0							2013
Bama	2	20	0							2013
Bama	2	21	0							2013
Bama	2	22	0							2013
Bama	2	23	0							2013
Bama	2	24	0							2013
Bama	2	25	0							2013
Bama	2	26	0							2013
Bama	2	27	0							2013
Bama	2	28	0							2013
Bama	2	29	0							2013
Bama	3	1	0							2013
Bama	3	2	0							2013
Bama	3	3	0							2013
Bama	3	4	0							2013
Bama	3	5	0							2013
Bama	3	6	0							2013
Bama	3	7	0							2013
Bama	3	8	0							2013
Bama	3	9	0							2013
Bama	3	10	0							2013
Bama	3	11	0							2013
Bama	3	12	0							2013
Bama	3	13	0							2013
Bama	3	14	0							2013
Bama	3	15	0							2013
Bama	3	16	0							2013
Bama	3	17	0							2013
Bama	3	18	0							2013
Bama	3	19	0							2013
Bama	3	20	0							2013
Bama	3	21	0							2013
Bama	3	22	0							2013
Bama	3	23	0							2013
Bama	3	24	0							2013
Bama	3	25	0							2013
Bama	3	26	0							2013
Bama	3	27	0							2013
Bama	3	28	0							2013
Bama	3	29	0							2013
Bama	3	30	0							2013
Bama	3	31	0							2013
Bama	4	1	0							2013
Bama	4	2	0							2013
Bama	4	3	0							2013
Bama	4	4	0							2013
Bama	4	5	0							2013
Bama	4	6	0							2013
Bama	4	7	0							2013
Bama	4	8	0							2013
Bama	4	9	0							2013
Bama	4	10	0							2013
Bama	4	11	0							2013
Bama	4	12	0							2013
Bama	4	13	0							2013
Bama	4	14	0							2013
Bama	4	15	0							2013
Bama	4	16	0							2013
Bama	4	17	0							2013
Bama	4	18	0							2013
Bama	4	19	0							2013
Bama	4	20	0							2013
Bama	4	21	0							2013
Bama	4	22	0							2013
Bama	4	23	0							2013
Bama	4	24	0							2013
Bama	4	25	0							2013
Bama	4	26	0							2013
Bama	4	27	0							2013
Bama	4	28	0							2013
Bama	4	29	0							2013
Bama	4	30	0							2013
Bama	5	1	0							2013
Bama	5	2	0							2013
Bama	5	3	0							2013
Bama	5	4	0							2013
Bama	5	5	0							2013
Bama	5	6	0							2013
Bama	5	7	0							2013
Bama	5	8	0							2013
Bama	5	9	0							2013
Bama	5	10	0							2013
Bama	5	11	0							2013
Bama	5	12	0							2013
Bama	5	13	0							2013
Bama	5	14	0							2013
Bama	5	15	0							2013
Bama	5	16	0							2013
Bama	5	17	0							2013
Bama	5	18	0							2013
Bama	5	19	0							2013
Bama	5	20	0							2013
Bama	5	21	0							2013
Bama	5	22	0							2013
Bama	5	23	0							2013
Bama	5	24	0							2013
Bama	5	25	0							2013
Bama	5	26	0							2013
Bama	5	27	0							2013
Bama	5	28	0							2013
Bama	5	29	0							2013
Bama	5	30	0							2013
Bama	5	31	0							2013
Bama	6	1	0							2013
Bama	6	2	0							2013
Bama	6	3	0							2013
Bama	6	4	0							2013
Bama	6	5	0							2013
Bama	6	6	0							2013
Bama	6	7	0							2013
Bama	6	8	0							2013
Bama	6	9	0							2013
Bama	6	10	0							2013
Bama	6	11	0							2013
Bama	6	12	0							2013
Bama	6	13	0							2013
Bama	6	14	0							2013
Bama	6	15	0							2013
Bama	6	16	0							2013
Bama	6	17	0							2013
Bama	6	18	0							2013
Bama	6	19	0							2013
Bama	6	20	0							2013
Bama	6	21	0							2013
Bama	6	22	1.5							2013
Bama	6	23	0							2013
Bama	6	24	0.5							2013
Bama	6	25	0							2013
Bama	6	26	0							2013
Bama	6	27	24							2013
Bama	6	28	0							2013
Bama	6	29	0							2013
Bama	6	30	4							2013
Bama	7	1	6							2013
Bama	7	2	0							2013
Bama	7	3	0							2013
Bama	7	4	0							2013
Bama	7	5	15							2013
Bama	7	6	0							2013
Bama	7	7	0							2013
Bama	7	8	7							2013
Bama	7	9	0							2013
Bama	7	10	0							2013
Bama	7	11	0.5							2013
Bama	7	12	0							2013
Bama	7	13	0							2013
Bama	7	14	10							2013
Bama	7	15	0							2013
Bama	7	16	0							2013
Bama	7	17	0							2013
Bama	7	18	20							2013
Bama	7	19	0							2013
Bama	7	20	0.6							2013
Bama	7	21	0.5							2013
Bama	7	22	0							2013
Bama	7	23	0							2013
Bama	7	24	0.4							2013
Bama	7	25	0							2013
Bama	7	26	0							2013
Bama	7	27	0							2013
Bama	7	28	0							2013
Bama	7	29	20							2013
Bama	7	30	0							2013
Bama	7	31	0							2013
Bama	8	1	10							2013
Bama	8	2	0							2013
Bama	8	3	10							2013
Bama	8	4	5							2013
Bama	8	5	0							2013
Bama	8	6	30							2013
Bama	8	7	115							2013
Bama	8	8	1							2013
Bama	8	9	0							2013
Bama	8	10	0							2013
Bama	8	11	0							2013
Bama	8	12	6							2013
Bama	8	13	0							2013
Bama	8	14	0							2013
Bama	8	15	10							2013
Bama	8	16	26							2013
Bama	8	17	0							2013
Bama	8	18	0							2013
Bama	8	19	15							2013
Bama	8	20	0							2013
Bama	8	21	50							2013
Bama	8	22	0							2013
Bama	8	23	0							2013
Bama	8	24	0							2013
Bama	8	25	0							2013
Bama	8	26	0							2013
Bama	8	27	0							2013
Bama	8	28	45							2013
Bama	8	29	0							2013
Bama	8	30	25							2013
Bama	8	31	0							2013
Bama	9	1	0							2013
Bama	9	2	0							2013
Bama	9	3	0							2013
Bama	9	4	40							2013
Bama	9	5	6							2013
Bama	9	6	15							2013
Bama	9	7	0							2013
Bama	9	8	0							2013
Bama	9	9	0							2013
Bama	9	10	9							2013
Bama	9	11	32							2013
Bama	9	12	0							2013
Bama	9	13	10							2013
Bama	9	14	0							2013
Bama	9	15	0							2013
Bama	9	16	0							2013
Bama	9	17	14							2013
Bama	9	18	0							2013
Bama	9	19	0							2013
Bama	9	20	0							2013
Bama	9	21	7							2013
Bama	9	22	0							2013
Bama	9	23	0							2013
Bama	9	24	0							2013
Bama	9	25	0							2013
Bama	9	26	0							2013
Bama	9	27	0							2013
Bama	9	28	0							2013
Bama	9	29	0.15							2013
Bama	9	30	0							2013
Bama	10	1	10							2013
Bama	10	2	0							2013
Bama	10	3	20							2013
Bama	10	4	0							2013
Bama	10	5	0							2013
Bama	10	6	0							2013
Bama	10	7	0							2013
Bama	10	8	0							2013
Bama	10	9	0							2013
Bama	10	10	25							2013
Bama	10	11	0							2013
Bama	10	12	0							2013
Bama	10	13	0							2013
Bama	10	14	0							2013
Bama	10	15	0							2013
Bama	10	16	0							2013
Bama	10	17	0							2013
Bama	10	18	0							2013
Bama	10	19	0							2013
Bama	10	20	0							2013
Bama	10	21	0							2013
Bama	10	22	0							2013
Bama	10	23	0							2013
Bama	10	24	0							2013
Bama	10	25	0							2013
Bama	10	26	20							2013
Bama	10	27	0							2013
Bama	10	28	0							2013
Bama	10	29	0							2013
Bama	10	30	0							2013
Bama	10	31	0							2013
Bama	11	1	0							2013
Bama	11	2	0							2013
Bama	11	3	0							2013
Bama	11	4	0							2013
Bama	11	5	0							2013
Bama	11	6	0							2013
Bama	11	7	0							2013
Bama	11	8	0							2013
Bama	11	9	0							2013
Bama	11	10	0							2013
Bama	11	11	0							2013
Bama	11	12	0							2013
Bama	11	13	0							2013
Bama	11	14	0							2013
Bama	11	15	0							2013
Bama	11	16	0							2013
Bama	11	17	0							2013
Bama	11	18	0							2013
Bama	11	19	0							2013
Bama	11	20	0							2013
Bama	11	21	0							2013
Bama	11	22	0							2013
Bama	11	23	0							2013
Bama	11	24	0							2013
Bama	11	25	0							2013
Bama	11	26	0							2013
Bama	11	27	0							2013
Bama	11	28	0							2013
Bama	11	29	0							2013
Bama	11	30	0							2013
Bama	12	1	0							2013
Bama	12	2	0							2013
Bama	12	3	0							2013
Bama	12	4	0							2013
Bama	12	5	0							2013
Bama	12	6	0							2013
Bama	12	7	0							2013
Bama	12	8	0							2013
Bama	12	9	0							2013
Bama	12	10	0							2013
Bama	12	11	0							2013
Bama	12	12	0							2013
Bama	12	13	0							2013
Bama	12	14	0							2013
Bama	12	15	0							2013
Bama	12	16	0							2013
Bama	12	17	0							2013
Bama	12	18	0							2013
Bama	12	19	0							2013
Bama	12	20	0							2013
Bama	12	21	0							2013
Bama	12	22	0							2013
Bama	12	23	0							2013
Bama	12	24	0							2013
Bama	12	25	0							2013
Bama	12	26	0							2013
Bama	12	27	0							2013
Bama	12	28	0							2013
Bama	12	29	0							2013
Bama	12	30	0							2013
Bama	12	31	0							2013
Bama	1	1	0							2014
Bama	1	2	0							2014
Bama	1	3	0							2014
Bama	1	4	0							2014
Bama	1	5	0							2014
Bama	1	6	0							2014
Bama	1	7	0							2014
Bama	1	8	0							2014
Bama	1	9	0							2014
Bama	1	10	0							2014
Bama	1	11	0							2014
Bama	1	12	0							2014
Bama	1	13	0							2014
Bama	1	14	0							2014
Bama	1	15	0							2014
Bama	1	16	0							2014
Bama	1	17	0							2014
Bama	1	18	0							2014
Bama	1	19	0							2014
Bama	1	20	0							2014
Bama	1	21	0							2014
Bama	1	22	0							2014
Bama	1	23	0							2014
Bama	1	24	0							2014
Bama	1	25	0							2014
Bama	1	26	0							2014
Bama	1	27	0							2014
Bama	1	28	0							2014
Bama	1	29	0							2014
Bama	1	30	0							2014
Bama	1	31	0							2014
Bama	2	1	0							2014
Bama	2	2	0							2014
Bama	2	3	0							2014
Bama	2	4	0							2014
Bama	2	5	0							2014
Bama	2	6	0							2014
Bama	2	7	0							2014
Bama	2	8	0							2014
Bama	2	9	0							2014
Bama	2	10	0							2014
Bama	2	11	0							2014
Bama	2	12	0							2014
Bama	2	13	0							2014
Bama	2	14	0							2014
Bama	2	15	0							2014
Bama	2	16	0							2014
Bama	2	17	0							2014
Bama	2	18	0							2014
Bama	2	19	0							2014
Bama	2	20	0							2014
Bama	2	21	0							2014
Bama	2	22	0							2014
Bama	2	23	0							2014
Bama	2	24	0							2014
Bama	2	25	0							2014
Bama	2	26	0							2014
Bama	2	27	0							2014
Bama	2	28	0							2014
Bama	2	29								2014
Bama	3	1	0							2014
Bama	3	2	0							2014
Bama	3	3	0							2014
Bama	3	4	0							2014
Bama	3	5	0							2014
Bama	3	6	0							2014
Bama	3	7	0							2014
Bama	3	8	0							2014
Bama	3	9	0							2014
Bama	3	10	0							2014
Bama	3	11	0							2014
Bama	3	12	0							2014
Bama	3	13	0							2014
Bama	3	14	0							2014
Bama	3	15	0							2014
Bama	3	16	0							2014
Bama	3	17	0							2014
Bama	3	18	0							2014
Bama	3	19	0							2014
Bama	3	20	0							2014
Bama	3	21	0							2014
Bama	3	22	0							2014
Bama	3	23	0							2014
Bama	3	24	0							2014
Bama	3	25	0							2014
Bama	3	26	0							2014
Bama	3	27	0							2014
Bama	3	28	0							2014
Bama	3	29	0							2014
Bama	3	30	0							2014
Bama	3	31	0							2014
Bama	4	1	0							2014
Bama	4	2	0							2014
Bama	4	3	0							2014
Bama	4	4	0							2014
Bama	4	5	0							2014
Bama	4	6	0							2014
Bama	4	7	0							2014
Bama	4	8	0							2014
Bama	4	9	0							2014
Bama	4	10	0							2014
Bama	4	11	0							2014
Bama	4	12	0							2014
Bama	4	13	0							2014
Bama	4	14	0							2014
Bama	4	15	0							2014
Bama	4	16	10							2014
Bama	4	17	0							2014
Bama	4	18	0							2014
Bama	4	19	0							2014
Bama	4	20	0							2014
Bama	4	21	0							2014
Bama	4	22	0							2014
Bama	4	23	0							2014
Bama	4	24	0							2014
Bama	4	25	0							2014
Bama	4	26	0							2014
Bama	4	27	0							2014
Bama	4	28	6							2014
Bama	4	29	0							2014
Bama	4	30	15							2014
Bama	5	1	0	34.8098	35.9272	35.3685	36.62	37.095	36.8575	2014
Bama	5	2	0	35.3769	36.3264	35.8517	35.7965	37.211	36.5037	2014
Bama	5	3	50	33.8602	35.8121	34.8362	35.7935	36.504	36.1487	2014
Bama	5	4	0	33.2988	33.9029	33.6008	35.7935	36.5005	36.147	2014
Bama	5	5	0	31.8765	33.9369	32.9067	35.9095	36.617	36.2632	2014
Bama	5	6	0	31.6366	32.6383	32.1374	36.5005	37.211	36.8558	2014
Bama	5	7	0	32.4468	33.1202	32.7835	36.268	37.327	36.7975	2014
Bama	5	8	0	32.9964	34.3794	33.6879	36.268	36.9755	36.6217	2014
Bama	5	9	0	33.8492	34.9586	34.4039	35.913	36.9755	36.4442	2014
Bama	5	10	0	33.7765	34.315	34.0458	36.62	37.327	36.9735	2014
Bama	5	11	0	33.437	34.3682	33.9026	37.2075	37.7985	37.503	2014
Bama	5	12	0	28.2618	34.0358	31.1488	37.44	48.2905	42.8653	2014
Bama	5	13	0	32.9292	39.8146	36.3719	37.211	45.4765	41.3438	2014
Bama	5	14	0	26.3879	33.6495	30.0187	42.038	53.252	47.645	2014
Bama	5	15	0	25.7769	28.3859	27.0814	43.6815	66.0935	54.8875	2014
Bama	5	16	0	27.0635	30.9532	29.0084	51.405	63.2635	57.3342	2014
Bama	5	17	0	28.5063	30.967	29.7367	49.547	54.734	52.1405	2014
Bama	5	18	0	29.7997	30.7575	30.2786	52.2675	55.9725	54.12	2014
Bama	5	19	0	26.8919	29.7869	28.3394	48.5625	61.4515	55.007	2014
Bama	5	20	0	27.116	29.4454	28.2807	46.089	59.1275	52.6082	2014
Bama	5	21	0	27.2182	30.756	28.9871	44.1595	53.6275	48.8935	2014
Bama	5	22	0	27.4637	30.8217	29.1427	45.5985	54.734	50.1662	2014
Bama	5	23	15	29.5262	39.5181	34.5221	36.5235	60.261	48.3923	2014
Bama	5	24	0	28.234	37.3427	32.7883	39.93	68.9205	54.4253	2014
Bama	5	25	0	27.9928	34.4646	31.2287	50.1695	70.8985	60.534	2014
Bama	5	26	0	28.38	36.9331	32.6565	34.412	70.882	52.647	2014
Bama	5	27	0	30.3264	37.5494	33.9379	36.982	58.599	47.7905	2014
Bama	5	28	0	31.1799	37.7232	34.4515	36.4075	56.08	46.2437	2014
Bama	5	29	0	31.2826	37.3946	34.3386	40.7665	63.368	52.0673	2014
Bama	5	30	0	31.1025	38.3593	34.7309	34.045	60.542	47.2935	2014
Bama	5	31	0	30.1849	38.2023	34.1936	39.475	66.6065	53.0408	2014
Bama	6	1	15	28.4933	36.3811	32.4372	46.495	70.762	58.6285	2014
Bama	6	2	0	27.3413	35.095	31.2181	45.896	68.526	57.211	2014
Bama	6	3	20	28.1858	37.7587	32.9723	39.8135	69.5855	54.6995	2014
Bama	6	4	0	27.3228	35.6151	31.469	48.469	71.284	59.8765	2014
Bama	6	5	0	26.7633	32.1152	29.4392	62.7395	75.9805	69.36	2014
Bama	6	6	0	24.9708	32.4458	28.7083	57.887	79.493	68.69	2014
Bama	6	7	0	26.9673	34.7234	30.8453	45.342	71.8115	58.5767	2014
Bama	6	8	0	28.8473	37.386	33.1167	44.251	70.6185	57.4347	2014
Bama	6	9	0	30.5916	37.33	33.9608	45.798	63.488	54.643	2014
Bama	6	10	0	28.1318	36.0646	32.0982	43.884	67.744	55.814	2014
Bama	6	11	0	29.2683	35.9571	32.6127	42.0775	67.1155	54.5965	2014
Bama	6	12	0	29.6418	36.7607	33.2013	43.4995	69.3085	56.404	2014
Bama	6	13	0	26.5716	30.2558	28.4137	60.6655	74.0855	67.3755	2014
Bama	6	14	0	26.4085	35.1997	30.8041	48.7195	78.133	63.4263	2014
Bama	6	15	20	28.389	37.1726	32.7807	45.7885	69.3085	57.5485	2014
Bama	6	16	7	26.693	34.2373	30.4652	49.081	71.424	60.2525	2014
Bama	6	17	0	26.618	30.6154	28.6167	67.2575	77.731	72.4942	2014
Bama	6	18	0	26.0758	33.55	29.8129	58.6545	80.169	69.4118	2014
Bama	6	19	0	26.9237	31.7086	29.3161	62.623	75.8555	69.2392	2014
Bama	6	20	0	27.3821	35.4609	31.4215	51.2	79.8875	65.5438	2014
Bama	6	21	0	29.7108	36.5281	33.1195	48.8415	67.3775	58.1095	2014
Bama	6	22	0	27.7574	32.7022	30.2298	46.4055	65.951	56.1782	2014
Bama	6	23	0	26.7515	34.6354	30.6934	47.8565	73.405	60.6307	2014
Bama	6	24	0	27.0539	35.6691	31.3615	43.991	70.5015	57.2462	2014
Bama	6	25	0	29.8013	37.7507	33.776	42.297	67.8825	55.0897	2014
Bama	6	26	0	28.0001	35.8269	31.9135	46.2715	65.6625	55.967	2014
Bama	6	27	0	29.8145	35.8626	32.8386	43.6065	65.0375	54.322	2014
Bama	6	28	0	27.8257	32.4111	30.1184	57.9685	74.0935	66.031	2014
Bama	6	29	0	27.2422	33.9226	30.5824	55.632	80.278	67.955	2014
Bama	6	30	0	26.6647	34.9675	30.8161	53.033	80.4105	66.7218	2014
Bama	7	1	10	27.0829	34.5281	30.8055	51.4365	76.0975	63.767	2014
Bama	7	2	20	25.6999	32.7352	29.2176	59.408	76.093	67.7505	2014
Bama	7	3	0	26.2595	33.3965	29.828	58.2525	80.6925	69.4725	2014
Bama	7	4	0	24.5325	31.8185	28.1755	58.9165	81.493	70.2047	2014
Bama	7	5	0	26.7943	34.5889	30.6916	51.562	78.817	65.1895	2014
Bama	7	6	0	28.0606	35.4666	31.7636	49.085	68.137	58.611	2014
Bama	7	7	45	24.4443	31.74	28.0922	61.1785	80.801	70.9898	2014
Bama	7	8	0	23.0688	30.1342	26.6015	61.2235	83.2645	72.244	2014
Bama	7	9	0	25.3072	33.1066	29.2069	54.0425	81.7905	67.9165	2014
Bama	7	10	0	27.1827	34.0564	30.6196	50.939	74.504	62.7215	2014
Bama	7	11	0	27.5604	35.1254	31.3429	55.1345	75.429	65.2818	2014
Bama	7	12	0	27.6713	34.5946	31.1329	55.253	73.8035	64.5282	2014
Bama	7	13	0	25.6971	32.3885	29.0428	58.491	76.363	67.427	2014
Bama	7	14	10	24.5644	30.7684	27.6664	67.381	82.3055	74.8432	2014
Bama	7	15	0	25.3782	33.6938	29.536	55.385	83.9545	69.6697	2014
Bama	7	16	0	27.3832	33.3663	30.3748	58.2615	79.8715	69.0665	2014
Bama	7	17	20	26.5545	32.3881	29.4713	53.2765	76.3465	64.8115	2014
Bama	7	18	20	25.8243	32.0096	28.917	59.797	80.274	70.0355	2014
Bama	7	19	0	24.827	32.5054	28.6662	58.4205	84.231	71.3257	2014
Bama	7	20	0	27.3036	34.3329	30.8183	56.155	79.8995	68.0273	2014
Bama	7	21	0	28.701	34.9202	31.8106	55.3965	74.6325	65.0145	2014
Bama	7	22	0	27.4133	32.4934	29.9533	66.243	78.4105	72.3268	2014
Bama	7	23	0	26.3179	31.0382	28.678	67.935	76.6685	72.3017	2014
Bama	7	24	10	25.5254	30.257	27.8912	69.4695	73.703	71.5863	2014
Bama	7	25	0	23.7808	30.8362	27.3085	69.058	77.1795	73.1187	2014
Bama	7	26	0	27.156	32.9075	30.0318	68.272	78.0045	73.1382	2014
Bama	7	27	0	25.4242	30.1401	27.7822	71.1515	80.407	75.7792	2014
Bama	7	28	0	26.3812	30.0285	28.2049	71.842	81.63	76.736	2014
Bama	7	29	0	25.9421	29.715	27.8286	55.983	75.1795	65.5813	2014
Bama	7	30	50	26.8085	28.1835	27.496	57.9625	71.9445	64.9535	2014
Bama	7	31	0	26.0295	27.645	26.8372	62.114	77.1955	69.6548	2014
Bama	8	1	7	26.2833	28.5153	27.3993	69.189	76.5235	72.8563	2014
Bama	8	2	0	26.9688	28.3709	27.6699	72.351	73.695	73.023	2014
Bama	8	3	0	26.5751	27.956	27.2656	72.214	74.242	73.228	2014
Bama	8	4	0	25.1726	27.758	26.4653	62.4845	76.258	69.3713	2014
Bama	8	5	10	26.287	28.0261	27.1565	68.9305	77.602	73.2662	2014
Bama	8	6	0	26.2281	27.6442	26.9362	65.981	76.797	71.389	2014
Bama	8	7	0	25.6977	28.8158	27.2567	62.885	76.5275	69.7062	2014
Bama	8	8	35	26.8949	28.4375	27.6662	69.9675	74.234	72.1008	2014
Bama	8	9	20	25.8224	28.0663	26.9443	71.677	74.781	73.229	2014
Bama	8	10	25	26.7751	28.2282	27.5017	72.0855	74.242	73.1637	2014
Bama	8	11	0	25.9663	27.6792	26.8227	64.9555	77.2	71.0778	2014
Bama	8	12	0	26.1883	28.0358	27.1121	66.494	78.0045	72.2493	2014
Bama	8	13	55	25.1886	27.5573	26.3729	70.62	75.0385	72.8293	2014
Bama	8	14	0	24.3283	26.3121	25.3202	66.509	79.763	73.136	2014
Bama	8	15	0	25.6103	28.2342	26.9223	70.884	77.602	74.243	2014
Bama	8	16	30	26.7294	28.0059	27.3676	73.4295	75.9885	74.709	2014
Bama	8	17	0	25.6712	26.702	26.1866	73.4295	75.9885	74.709	2014
Bama	8	18	0	25.0811	27.1827	26.1319	73.9685	80.9695	77.469	2014
Bama	8	19	0	25.8414	27.6873	26.7644	75.586	80.302	77.944	2014
Bama	8	20	50	19.9184	27.46	23.6892	54.219	77.4735	65.8462	2014
Bama	8	21	35	23.7264	29.9239	26.8251	60.662	67.7665	64.2142	2014
Bama	8	22	15	26.8069	28.1424	27.4747	67.774	72.2185	69.9963	2014
Bama	8	23	0	24.7014	28.0141	26.3578	69.8365	74.6525	72.2445	2014
Bama	8	24	0	26.4313	26.9865	26.7089	74.1055	75.594	74.8498	2014
Bama	8	25	0	25.758	28.8602	27.3091	73.2885	77.884	75.5863	2014
Bama	8	26	35	23.4108	25.5532	24.482	73.156	76.5315	74.8438	2014
Bama	8	27	8	24.1522	26.9113	25.5317	70.753	78.684	74.7185	2014
Bama	8	28	0	22.9696	27.1279	25.0488	68.0325	74.234	71.1333	2014
Bama	8	29	0	23.6334	25.5781	24.6058	68.0325	75.3165	71.6745	2014
Bama	8	30	0	23.3658	25.6925	24.5291	75.0465	77.067	76.0568	2014
Bama	8	31	0	24.6992	27.9888	26.344	68.04	78.145	73.0925	2014
Bama	9	1	0	24.6314	28.8654	26.7484	65.5955	75.7305	70.663	2014
Bama	9	2	0	22.9645	29.7604	26.3625	66.887	78.825	72.856	2014
Bama	9	3	0	23.48	26.6164	25.0482	70.6255	75.9845	73.305	2014
Bama	9	4	0	23.5363	28.5071	26.0217	69.965	74.906	72.4355	2014
Bama	9	5	0	28.1409	28.8878	28.5144	70.753	76.1255	73.4393	2014
Bama	9	6	0	27.1731	28.827	28	75.4535	83.0015	79.2275	2014
Bama	9	7	0	27.4006	27.9009	27.6508	79.0905	83.0015	81.046	2014
Bama	9	8	0	27.4845	27.7937	27.6391	77.7425	80.9775	79.36	2014
Bama	9	9	0							2014
Bama	9	10	0							2014
Bama	9	11	0							2014
Bama	9	12	0							2014
Bama	9	13	0							2014
Bama	9	14	0							2014
Bama	9	15	0							2014
Bama	9	16	0							2014
Bama	9	17	0							2014
Bama	9	18	0							2014
Bama	9	19	0							2014
Bama	9	20	0							2014
Bama	9	21	0							2014
Bama	9	22	0							2014
Bama	9	23	0							2014
Bama	9	24	0							2014
Bama	9	25	0							2014
Bama	9	26	0							2014
Bama	9	27	0							2014
Bama	9	28	0							2014
Bama	9	29	0							2014
Bama	9	30	0							2014
Bama	10	1	0							2014
Bama	10	2	0							2014
Bama	10	3	0							2014
Bama	10	4	0							2014
Bama	10	5	0							2014
Bama	10	6	0							2014
Bama	10	7	0							2014
Bama	10	8	0							2014
Bama	10	9	0							2014
Bama	10	10	0							2014
Bama	10	11	0							2014
Bama	10	12	0							2014
Bama	10	13	0							2014
Bama	10	14	0							2014
Bama	10	15	0							2014
Bama	10	16	0							2014
Bama	10	17	0							2014
Bama	10	18	0							2014
Bama	10	19	0							2014
Bama	10	20	0							2014
Bama	10	21	0							2014
Bama	10	22	0							2014
Bama	10	23	0							2014
Bama	10	24	0							2014
Bama	10	25	0							2014
Bama	10	26	0							2014
Bama	10	27	0							2014
Bama	10	28	0							2014
Bama	10	29	0							2014
Bama	10	30	0							2014
Bama	10	31	0							2014
Bama	11	1	0							2014
Bama	11	2	0							2014
Bama	11	3	0							2014
Bama	11	4	0							2014
Bama	11	5	0							2014
Bama	11	6	0							2014
Bama	11	7	0							2014
Bama	11	8	0							2014
Bama	11	9	0							2014
Bama	11	10	0							2014
Bama	11	11	0							2014
Bama	11	12	0							2014
Bama	11	13	0							2014
Bama	11	14	0							2014
Bama	11	15	0							2014
Bama	11	16	0							2014
Bama	11	17	0							2014
Bama	11	18	0							2014
Bama	11	19	0							2014
Bama	11	20	0							2014
Bama	11	21	0							2014
Bama	11	22	0							2014
Bama	11	23	0							2014
Bama	11	24	0							2014
Bama	11	25	0							2014
Bama	11	26	0							2014
Bama	11	27	0							2014
Bama	11	28	0							2014
Bama	11	29	0							2014
Bama	11	30	0							2014
Bama	12	1	0							2014
Bama	12	2	0							2014
Bama	12	3	0							2014
Bama	12	4	0							2014
Bama	12	5	0							2014
Bama	12	6	0							2014
Bama	12	7	0							2014
Bama	12	8	0							2014
Bama	12	9	0							2014
Bama	12	10	0							2014
Bama	12	11	0							2014
Bama	12	12	0							2014
Bama	12	13	0							2014
Bama	12	14	0							2014
Bama	12	15	0							2014
Bama	12	16	0							2014
Bama	12	17	0							2014
Bama	12	18	0							2014
Bama	12	19	0							2014
Bama	12	20	0							2014
Bama	12	21	0							2014
Bama	12	22	0							2014
Bama	12	23	0							2014
Bama	12	24	0							2014
Bama	12	25	0							2014
Bama	12	26	0							2014
Bama	12	27	0							2014
Bama	12	28	0							2014
Bama	12	29	0							2014
Bama	12	30	0							2014
Bama	12	31	0							2014
Doum	1	1	0							2013
Doum	1	2	0							2013
Doum	1	3	0							2013
Doum	1	4	0							2013
Doum	1	5	0							2013
Doum	1	6	0							2013
Doum	1	7	0							2013
Doum	1	8	0							2013
Doum	1	9	0							2013
Doum	1	10	0							2013
Doum	1	11	0							2013
Doum	1	12	0							2013
Doum	1	13	0							2013
Doum	1	14	0							2013
Doum	1	15	0							2013
Doum	1	16	0							2013
Doum	1	17	0							2013
Doum	1	18	0							2013
Doum	1	19	0							2013
Doum	1	20	0							2013
Doum	1	21	0							2013
Doum	1	22	0							2013
Doum	1	23	0							2013
Doum	1	24	0							2013
Doum	1	25	0							2013
Doum	1	26	0							2013
Doum	1	27	0							2013
Doum	1	28	0							2013
Doum	1	29	0							2013
Doum	1	30	0							2013
Doum	1	31	0							2013
Doum	2	1	0							2013
Doum	2	2	0							2013
Doum	2	3	0							2013
Doum	2	4	0							2013
Doum	2	5	0							2013
Doum	2	6	0							2013
Doum	2	7	0							2013
Doum	2	8	0							2013
Doum	2	9	0							2013
Doum	2	10	0							2013
Doum	2	11	0							2013
Doum	2	12	0							2013
Doum	2	13	0							2013
Doum	2	14	0							2013
Doum	2	15	0							2013
Doum	2	16	0							2013
Doum	2	17	0							2013
Doum	2	18	0							2013
Doum	2	19	0							2013
Doum	2	20	0							2013
Doum	2	21	0							2013
Doum	2	22	0							2013
Doum	2	23	0							2013
Doum	2	24	0							2013
Doum	2	25	0							2013
Doum	2	26	0							2013
Doum	2	27	0							2013
Doum	2	28	0							2013
Doum	2	29	0							2013
Doum	3	1	0							2013
Doum	3	2	0							2013
Doum	3	3	0							2013
Doum	3	4	0							2013
Doum	3	5	0							2013
Doum	3	6	0							2013
Doum	3	7	0							2013
Doum	3	8	0							2013
Doum	3	9	0							2013
Doum	3	10	0							2013
Doum	3	11	0							2013
Doum	3	12	0							2013
Doum	3	13	0							2013
Doum	3	14	0							2013
Doum	3	15	0							2013
Doum	3	16	0							2013
Doum	3	17	0							2013
Doum	3	18	0							2013
Doum	3	19	0							2013
Doum	3	20	0							2013
Doum	3	21	0							2013
Doum	3	22	0							2013
Doum	3	23	0							2013
Doum	3	24	0							2013
Doum	3	25	0							2013
Doum	3	26	0							2013
Doum	3	27	0							2013
Doum	3	28	0							2013
Doum	3	29	0							2013
Doum	3	30	0							2013
Doum	3	31	0							2013
Doum	4	1	0							2013
Doum	4	2	0							2013
Doum	4	3	0							2013
Doum	4	4	0							2013
Doum	4	5	0							2013
Doum	4	6	0							2013
Doum	4	7	0							2013
Doum	4	8	0							2013
Doum	4	9	0							2013
Doum	4	10	0							2013
Doum	4	11	0							2013
Doum	4	12	0							2013
Doum	4	13	0							2013
Doum	4	14	0							2013
Doum	4	15	0							2013
Doum	4	16	0							2013
Doum	4	17	0							2013
Doum	4	18	0							2013
Doum	4	19	0							2013
Doum	4	20	0							2013
Doum	4	21	0							2013
Doum	4	22	0							2013
Doum	4	23	0							2013
Doum	4	24	0							2013
Doum	4	25	0							2013
Doum	4	26	0							2013
Doum	4	27	0							2013
Doum	4	28	0							2013
Doum	4	29	0							2013
Doum	4	30	0							2013
Doum	5	1	0							2013
Doum	5	2	0							2013
Doum	5	3	0							2013
Doum	5	4	0							2013
Doum	5	5	0							2013
Doum	5	6	0							2013
Doum	5	7	0							2013
Doum	5	8	0							2013
Doum	5	9	0							2013
Doum	5	10	0							2013
Doum	5	11	0							2013
Doum	5	12	0							2013
Doum	5	13	0							2013
Doum	5	14	0							2013
Doum	5	15	0							2013
Doum	5	16	0							2013
Doum	5	17	0							2013
Doum	5	18	0							2013
Doum	5	19	0							2013
Doum	5	20	0							2013
Doum	5	21	0							2013
Doum	5	22	0							2013
Doum	5	23	0							2013
Doum	5	24	0							2013
Doum	5	25	0							2013
Doum	5	26	0							2013
Doum	5	27	0							2013
Doum	5	28	0							2013
Doum	5	29	0							2013
Doum	5	30	0							2013
Doum	5	31	0							2013
Doum	6	1	0							2013
Doum	6	2	0							2013
Doum	6	3	0							2013
Doum	6	4	0							2013
Doum	6	5	0							2013
Doum	6	6	0							2013
Doum	6	7	0							2013
Doum	6	8	0							2013
Doum	6	9	0							2013
Doum	6	10	0							2013
Doum	6	11	0							2013
Doum	6	12	0							2013
Doum	6	13	0							2013
Doum	6	14	0							2013
Doum	6	15	0							2013
Doum	6	16	0							2013
Doum	6	17	0							2013
Doum	6	18	0							2013
Doum	6	19	0							2013
Doum	6	20	0							2013
Doum	6	21	0							2013
Doum	6	22	0							2013
Doum	6	23	0							2013
Doum	6	24	0							2013
Doum	6	25	0							2013
Doum	6	26	0							2013
Doum	6	27	70							2013
Doum	6	28	0							2013
Doum	6	29	0							2013
Doum	6	30	25							2013
Doum	7	1	20							2013
Doum	7	2	5							2013
Doum	7	3	0							2013
Doum	7	4	0							2013
Doum	7	5	0.5							2013
Doum	7	6	0							2013
Doum	7	7	0							2013
Doum	7	8	4							2013
Doum	7	9	1							2013
Doum	7	10	0							2013
Doum	7	11	25							2013
Doum	7	12	0							2013
Doum	7	13	0							2013
Doum	7	14	0							2013
Doum	7	15	6							2013
Doum	7	16	0							2013
Doum	7	17	0							2013
Doum	7	18	4							2013
Doum	7	19	0							2013
Doum	7	20	0							2013
Doum	7	21	2							2013
Doum	7	22	0							2013
Doum	7	23	0							2013
Doum	7	24	6							2013
Doum	7	25	0							2013
Doum	7	26	0							2013
Doum	7	27	0							2013
Doum	7	28	15							2013
Doum	7	29	27							2013
Doum	7	30	0							2013
Doum	7	31	0							2013
Doum	8	1	30							2013
Doum	8	2	5							2013
Doum	8	3	10							2013
Doum	8	4	0							2013
Doum	8	5	0							2013
Doum	8	6	19							2013
Doum	8	7	0							2013
Doum	8	8	40							2013
Doum	8	9	0							2013
Doum	8	10	0							2013
Doum	8	11	3							2013
Doum	8	12	11							2013
Doum	8	13	0							2013
Doum	8	14	0							2013
Doum	8	15	7							2013
Doum	8	16	7							2013
Doum	8	17	8							2013
Doum	8	18	0							2013
Doum	8	19	2							2013
Doum	8	20	6							2013
Doum	8	21	10							2013
Doum	8	22	0							2013
Doum	8	23	5							2013
Doum	8	24	0							2013
Doum	8	25	24							2013
Doum	8	26	0							2013
Doum	8	27	0							2013
Doum	8	28	0							2013
Doum	8	29	0							2013
Doum	8	30	0							2013
Doum	8	31	10							2013
Doum	9	1	7							2013
Doum	9	2	0							2013
Doum	9	3	0							2013
Doum	9	4	2							2013
Doum	9	5	28							2013
Doum	9	6	3							2013
Doum	9	7	0							2013
Doum	9	8	0							2013
Doum	9	9	38							2013
Doum	9	10	0							2013
Doum	9	11	0							2013
Doum	9	12	0							2013
Doum	9	13	19							2013
Doum	9	14	6							2013
Doum	9	15	0							2013
Doum	9	16	0							2013
Doum	9	17	0							2013
Doum	9	18	14							2013
Doum	9	19	0							2013
Doum	9	20	0							2013
Doum	9	21	29							2013
Doum	9	22	0							2013
Doum	9	23	0							2013
Doum	9	24	0							2013
Doum	9	25	13							2013
Doum	9	26	0							2013
Doum	9	27	9							2013
Doum	9	28	0							2013
Doum	9	29	0							2013
Doum	9	30	18							2013
Doum	10	1	20							2013
Doum	10	2	27							2013
Doum	10	3	0							2013
Doum	10	4	0							2013
Doum	10	5	0							2013
Doum	10	6	0							2013
Doum	10	7	0							2013
Doum	10	8	0							2013
Doum	10	9	0							2013
Doum	10	10	0							2013
Doum	10	11	0							2013
Doum	10	12	0							2013
Doum	10	13	0							2013
Doum	10	14	0							2013
Doum	10	15	0							2013
Doum	10	16	0							2013
Doum	10	17	0							2013
Doum	10	18	0							2013
Doum	10	19	0							2013
Doum	10	20	0							2013
Doum	10	21	0							2013
Doum	10	22	0							2013
Doum	10	23	0							2013
Doum	10	24	0							2013
Doum	10	25	0							2013
Doum	10	26	0							2013
Doum	10	27	0							2013
Doum	10	28	0							2013
Doum	10	29	0							2013
Doum	10	30	0							2013
Doum	10	31	0							2013
Doum	11	1	0							2013
Doum	11	2	0							2013
Doum	11	3	0							2013
Doum	11	4	0							2013
Doum	11	5	0							2013
Doum	11	6	0							2013
Doum	11	7	0							2013
Doum	11	8	0							2013
Doum	11	9	0							2013
Doum	11	10	0							2013
Doum	11	11	0							2013
Doum	11	12	0							2013
Doum	11	13	0							2013
Doum	11	14	0							2013
Doum	11	15	0							2013
Doum	11	16	0							2013
Doum	11	17	0							2013
Doum	11	18	0							2013
Doum	11	19	0							2013
Doum	11	20	0							2013
Doum	11	21	0							2013
Doum	11	22	0							2013
Doum	11	23	0							2013
Doum	11	24	0							2013
Doum	11	25	0							2013
Doum	11	26	0							2013
Doum	11	27	0							2013
Doum	11	28	0							2013
Doum	11	29	0							2013
Doum	11	30	0							2013
Doum	12	1	0							2013
Doum	12	2	0							2013
Doum	12	3	0							2013
Doum	12	4	0							2013
Doum	12	5	0							2013
Doum	12	6	0							2013
Doum	12	7	0							2013
Doum	12	8	0							2013
Doum	12	9	0							2013
Doum	12	10	0							2013
Doum	12	11	0							2013
Doum	12	12	0							2013
Doum	12	13	0							2013
Doum	12	14	0							2013
Doum	12	15	0							2013
Doum	12	16	0							2013
Doum	12	17	0							2013
Doum	12	18	0							2013
Doum	12	19	0							2013
Doum	12	20	0							2013
Doum	12	21	0							2013
Doum	12	22	0							2013
Doum	12	23	0							2013
Doum	12	24	0							2013
Doum	12	25	0							2013
Doum	12	26	0							2013
Doum	12	27	0							2013
Doum	12	28	0							2013
Doum	12	29	0							2013
Doum	12	30	0							2013
Doum	12	31	0							2013
Doum	1	1	0							2014
Doum	1	2	0							2014
Doum	1	3	0							2014
Doum	1	4	0							2014
Doum	1	5	0							2014
Doum	1	6	0							2014
Doum	1	7	0							2014
Doum	1	8	0							2014
Doum	1	9	0							2014
Doum	1	10	0							2014
Doum	1	11	0							2014
Doum	1	12	0							2014
Doum	1	13	0							2014
Doum	1	14	0							2014
Doum	1	15	0							2014
Doum	1	16	0							2014
Doum	1	17	0							2014
Doum	1	18	0							2014
Doum	1	19	0							2014
Doum	1	20	0							2014
Doum	1	21	0							2014
Doum	1	22	0							2014
Doum	1	23	0							2014
Doum	1	24	0							2014
Doum	1	25	0							2014
Doum	1	26	0							2014
Doum	1	27	0							2014
Doum	1	28	0							2014
Doum	1	29	0							2014
Doum	1	30	0							2014
Doum	1	31	0							2014
Doum	2	1	0							2014
Doum	2	2	0							2014
Doum	2	3	0							2014
Doum	2	4	0							2014
Doum	2	5	0							2014
Doum	2	6	0							2014
Doum	2	7	0							2014
Doum	2	8	0							2014
Doum	2	9	0							2014
Doum	2	10	0							2014
Doum	2	11	0							2014
Doum	2	12	0							2014
Doum	2	13	0							2014
Doum	2	14	0							2014
Doum	2	15	0							2014
Doum	2	16	0							2014
Doum	2	17	0							2014
Doum	2	18	0							2014
Doum	2	19	0							2014
Doum	2	20	0							2014
Doum	2	21	0							2014
Doum	2	22	0							2014
Doum	2	23	0							2014
Doum	2	24	0							2014
Doum	2	25	0							2014
Doum	2	26	0							2014
Doum	2	27	0							2014
Doum	2	28	0							2014
Doum	2	29								2014
Doum	3	1	0							2014
Doum	3	2	0							2014
Doum	3	3	0							2014
Doum	3	4	0							2014
Doum	3	5	0							2014
Doum	3	6	0							2014
Doum	3	7	0							2014
Doum	3	8	0							2014
Doum	3	9	0							2014
Doum	3	10	0							2014
Doum	3	11	0							2014
Doum	3	12	0							2014
Doum	3	13	0							2014
Doum	3	14	0							2014
Doum	3	15	0							2014
Doum	3	16	0							2014
Doum	3	17	0							2014
Doum	3	18	0							2014
Doum	3	19	0							2014
Doum	3	20	0							2014
Doum	3	21	0							2014
Doum	3	22	0							2014
Doum	3	23	0							2014
Doum	3	24	0							2014
Doum	3	25	0							2014
Doum	3	26	0							2014
Doum	3	27	0							2014
Doum	3	28	0							2014
Doum	3	29	0							2014
Doum	3	30	0							2014
Doum	3	31	0							2014
Doum	4	1	0							2014
Doum	4	2	0							2014
Doum	4	3	0							2014
Doum	4	4	0							2014
Doum	4	5	0							2014
Doum	4	6	0							2014
Doum	4	7	25							2014
Doum	4	8	0							2014
Doum	4	9	0							2014
Doum	4	10	0							2014
Doum	4	11	0							2014
Doum	4	12	0							2014
Doum	4	13	0							2014
Doum	4	14	0							2014
Doum	4	15	0							2014
Doum	4	16	0							2014
Doum	4	17	2							2014
Doum	4	18	0							2014
Doum	4	19	0							2014
Doum	4	20	0							2014
Doum	4	21	0							2014
Doum	4	22	0							2014
Doum	4	23	0							2014
Doum	4	24	0							2014
Doum	4	25	0							2014
Doum	4	26	0							2014
Doum	4	27	0							2014
Doum	4	28	0							2014
Doum	4	29	0							2014
Doum	4	30	15							2014
Doum	5	1	0	34.7561	35.8817	35.3189	35.822	36.277	36.0495	2014
Doum	5	2	0	35.2841	36.2919	35.788	34.912	36.277	35.5945	2014
Doum	5	3	35	33.7861	35.7444	34.7653	34.912	35.367	35.1395	2014
Doum	5	4	0	33.222	33.8221	33.522	34.912	35.822	35.367	2014
Doum	5	5	0	31.7637	33.8958	32.8297	35.367	35.822	35.5945	2014
Doum	5	6	0	31.5518	32.5661	32.059	35.822	36.504	36.163	2014
Doum	5	7	0	32.3678	33.0595	32.7137	35.367	36.504	35.9355	2014
Doum	5	8	0	32.9252	34.3168	33.621	35.367	36.049	35.708	2014
Doum	5	9	0	33.7613	34.9189	34.3401	35.14	36.049	35.5945	2014
Doum	5	10	0	33.7271	34.2901	34.0086	35.822	36.504	36.163	2014
Doum	5	11	0	33.3681	34.3353	33.8517	36.277	37.186	36.7315	2014
Doum	5	12	5	27.9944	33.9837	30.9891	36.732	48.725	42.7285	2014
Doum	5	13	8	32.9655	39.3526	36.1591	40.825	45.632	43.2285	2014
Doum	5	14	0	26.3256	33.5469	29.9363	41.962	52.771	47.3665	2014
Doum	5	15	0	25.5903	28.4156	27.003	42.417	66.246	54.3315	2014
Doum	5	16	0	27.0479	30.8918	28.9698	51.581	63.512	57.5465	2014
Doum	5	17	0	28.4693	30.8772	29.6733	47.298	54.674	50.986	2014
Doum	5	18	0	29.7561	30.6813	30.2187	52.057	55.864	53.9605	2014
Doum	5	19	0	26.7206	29.7572	28.2389	47.06	61.276	54.168	2014
Doum	5	20	0	26.9414	29.3395	28.1405	45.87	59.785	52.8275	2014
Doum	5	21	0	27.0686	30.3263	28.6975	45.156	53.722	49.439	2014
Doum	5	22	0	30.3926	37.3903	33.8914	36.277	60.282	48.2795	2014
Doum	5	23	6	32.4911	37.0057	34.7484	37.641	53.247	45.444	2014
Doum	5	24	0	31.027	36.3867	33.7069	33.775	55.15	44.4625	2014
Doum	5	25	2	29.7194	35.4928	32.6061	42.189	63.512	52.8505	2014
Doum	5	26	0	29.4415	34.8471	32.1443	43.099	63.761	53.43	2014
Doum	5	27	0	30.9866	35.9239	33.4553	36.277	59.288	47.7825	2014
Doum	5	28	0	31.8464	35.5691	33.7078	39.46	54.436	46.948	2014
Doum	5	29	0	32.0108	36.2498	34.1303	41.962	56.816	49.389	2014
Doum	5	30	0	31.4224	36.6404	34.0314	36.504	56.34	46.422	2014
Doum	5	31	0	31.9634	36.425	34.1942	41.28	58.543	49.9115	2014
Doum	6	1	10	28.717	33.7077	31.2123	46.584	68.731	57.6575	2014
Doum	6	2	0	27.6529	32.3886	30.0208	44.236	64.506	54.371	2014
Doum	6	3	35	29.5576	34.9809	32.2692	45.632	65.749	55.6905	2014
Doum	6	4	0	27.8381	33.63	30.734	44.236	61.773	53.0045	2014
Doum	6	5	5	27.759	32.8058	30.2824	53.96	68.482	61.221	2014
Doum	6	6	0	26.1106	30.6584	28.3845	59.537	74.642	67.0895	2014
Doum	6	7	0	28.6466	33.3423	30.9944	48.25	69.725	58.9875	2014
Doum	6	8	0	30.4868	35.2495	32.8682	48.963	62.27	55.6165	2014
Doum	6	9	45	30.7069	35.3409	33.0239	51.105	58.791	54.948	2014
Doum	6	10	0	26.954	31.5451	29.2495	57.549	70.239	63.894	2014
Doum	6	11	0	28.8371	33.3151	31.0761	49.439	69.476	59.4575	2014
Doum	6	12	20	29.6475	33.1839	31.4157	55.626	69.476	62.551	2014
Doum	6	13	0	27.0228	29.733	28.3779	59.785	75.16	67.4725	2014
Doum	6	14	0	28.2034	32.9285	30.5659	54.912	74.642	64.777	2014
Doum	6	15	45	29.5785	34.1105	31.8445	56.578	68.482	62.53	2014
Doum	6	16	0	25.8917	31.1925	28.5421	54.198	74.124	64.161	2014
Doum	6	17	20	27.0023	30.5414	28.7719	63.264	72.052	67.658	2014
Doum	6	18	0	26.5016	31.5094	29.0055	59.04	71.016	65.028	2014
Doum	6	19	50	26.9339	31.0371	28.9855	65.003	73.865	69.434	2014
Doum	6	20	0	27.4221	32.0288	29.7255	63.512	77.492	70.502	2014
Doum	6	21	0	29.2994	33.0877	31.1936	62.27	68.731	65.5005	2014
Doum	6	22	0	28.4229	32.413	30.4179	54.912	66.494	60.703	2014
Doum	6	23	10	27.8275	31.9385	29.883	59.04	70.498	64.769	2014
Doum	6	24	0	26.7281	31.4691	29.0986	61.276	73.088	67.182	2014
Doum	6	25	0	28.9737	33.5397	31.2567	56.816	69.476	63.146	2014
Doum	6	26	0	29.2142	33.4715	31.3428	52.295	64.506	58.4005	2014
Doum	6	27	0	30.431	34.2631	32.347	49.201	62.518	55.8595	2014
Doum	6	28	0	27.8417	33.1251	30.4834	54.674	72.052	63.363	2014
Doum	6	29	20	27.774	30.5798	29.1769	69.725	77.233	73.479	2014
Doum	6	30	4	27.7628	31.6976	29.7302	64.009	80.082	72.0455	2014
Doum	7	1	26	27.0323	31.5015	29.2669	61.525	78.269	69.897	2014
Doum	7	2	2	26.8624	30.1391	28.5007	64.009	73.606	68.8075	2014
Doum	7	3	0	27.6426	31.0357	29.3391	63.512	76.974	70.243	2014
Doum	7	4	1	25.8519	29.5484	27.7001	69.476	78.528	74.002	2014
Doum	7	5	0	27.1158	31.7021	29.409	63.264	74.642	68.953	2014
Doum	7	6	0	28.432	32.5435	30.4877	61.028	68.731	64.8795	2014
Doum	7	7	40	25.4538	31.7806	28.6172	64.009	74.901	69.455	2014
Doum	7	8	0	24.3645	27.6046	25.9845	73.088	78.269	75.6785	2014
Doum	7	9	0	26.0572	30.2899	28.1736	64.506	78.269	71.3875	2014
Doum	7	10	0	27.8047	31.4688	29.6368	64.755	75.16	69.9575	2014
Doum	7	11	0	28.3248	32.6573	30.4911	62.767	74.901	68.834	2014
Doum	7	12	0	28.5642	32.1716	30.3679	58.294	69.228	63.761	2014
Doum	7	13	35	26.2501	31.4507	28.8504	65.997	74.642	70.3195	2014
Doum	7	14	10	24.9995	28.3214	26.6604	73.865	81.118	77.4915	2014
Doum	7	15	0	25.8642	30.5199	28.1921	69.228	80.859	75.0435	2014
Doum	7	16	0	27.9588	31.6063	29.7826	69.228	76.197	72.7125	2014
Doum	7	17	0	26.8701	30.6413	28.7557	63.015	73.606	68.3105	2014
Doum	7	18	0	25.5293	31.644	28.5866	61.276	85.621	73.4485	2014
Doum	7	19	0	25.8557	30.0741	27.9649	72.311	93.169	82.74	2014
Doum	7	20	0	28.2294	31.7754	30.0024	71.275	75.678	73.4765	2014
Doum	7	21	4	26.3634	31.1044	28.7339	47.298	74.124	60.711	2014
Doum	7	22	0	26.4147	27.9907	27.2027	59.04	75.678	67.359	2014
Doum	7	23	4	26.8657	28.5745	27.7201	55.864	74.642	65.253	2014
Doum	7	24	45	26.3734	28.3759	27.3747	66.743	76.197	71.47	2014
Doum	7	25	0	25.2177	27.9556	26.5866	70.498	78.01	74.254	2014
Doum	7	26	0	27.1065	29.3751	28.2408	72.311	75.16	73.7355	2014
Doum	7	27	15	26.7826	28.6345	27.7086	72.311	75.937	74.124	2014
Doum	7	28	0	26.8568	28.9217	27.8893	72.57	76.197	74.3835	2014
Doum	7	29	0	25.5445	28.6405	27.0925	52.533	74.383	63.458	2014
Doum	7	30	25	26.7999	28.1639	27.4819	57.054	72.311	64.6825	2014
Doum	7	31	4	25.5845	27.5183	26.5514	55.626	79.823	67.7245	2014
Doum	8	1	0	26.2682	28.4711	27.3697	70.239	78.787	74.513	2014
Doum	8	2	55	26.9414	28.358	27.6497	72.052	74.124	73.088	2014
Doum	8	3	1	26.5125	27.9161	27.2143	71.793	75.16	73.4765	2014
Doum	8	4	0	25.0336	27.7384	26.386	55.388	76.974	66.181	2014
Doum	8	5	10	26.3288	27.9578	27.1433	68.731	79.305	74.018	2014
Doum	8	6	0	25.8803	27.4893	26.6848	60.034	77.492	68.763	2014
Doum	8	7	0	25.466	28.6922	27.0791	57.549	78.269	67.909	2014
Doum	8	8	0	26.9368	28.4322	27.6845	69.98	74.642	72.311	2014
Doum	8	9	0	25.7745	27.9889	26.8817	71.016	76.197	73.6065	2014
Doum	8	10	70	26.783	28.1466	27.4648	72.052	75.16	73.606	2014
Doum	8	11	0	25.6127	27.7473	26.68	60.282	77.751	69.0165	2014
Doum	8	12	4	26.2301	27.9027	27.0664	62.022	79.305	70.6635	2014
Doum	8	13	95	25.2146	27.5109	26.3628	70.498	75.16	72.829	2014
Doum	8	14	0	24.3124	26.172	25.2422	61.276	80.859	71.0675	2014
Doum	8	15	45	25.5775	28.1637	26.8706	71.275	78.528	74.9015	2014
Doum	8	16	10	26.7175	27.9786	27.3481	73.088	76.456	74.772	2014
Doum	8	17	45	25.6134	26.6946	26.154	72.829	76.456	74.6425	2014
Doum	8	18	0	25.0227	27.0753	26.049	73.865	81.895	77.88	2014
Doum	8	19	10	25.8327	27.6053	26.719	75.419	81.377	78.398	2014
Doum	8	20	0	20.2311	27.4023	23.8167	52.771	78.01	65.3905	2014
Doum	8	21	0	23.8793	29.997	26.9382	59.537	66.494	63.0155	2014
Doum	8	22	0	26.558	28.2922	27.4251	66.743	71.275	69.009	2014
Doum	8	23	25	24.3496	27.9972	26.1734	70.498	73.865	72.1815	2014
Doum	8	24	0	26.334	26.9622	26.6481	73.865	74.642	74.2535	2014
Doum	8	25	0	25.4285	29.0573	27.2429	73.347	77.233	75.29	2014
Doum	8	26	45	23.2607	25.4026	24.3317	72.829	76.197	74.513	2014
Doum	8	27	9	23.9891	27.0171	25.5031	71.793	76.456	74.1245	2014
Doum	8	28	0	22.9024	26.954	24.9282	69.476	73.865	71.6705	2014
Doum	8	29	0	23.4495	25.5357	24.4926	69.476	74.901	72.1885	2014
Doum	8	30	0	23.1698	25.6185	24.3942	75.16	77.233	76.1965	2014
Doum	8	31	13	24.6414	27.4392	26.0403	70.239	78.269	74.254	2014
Doum	9	1		23.984	28.9726	26.4783	67.985	76.456	72.2205	2014
Doum	9	2		23.0833	29.2632	26.1733	69.228	78.787	74.0075	2014
Doum	9	3		23.9356	26.6841	25.3099	68.979	74.901	71.94	2014
Doum	9	4		23.8577	28.3816	26.1197	68.482	74.124	71.303	2014
Doum	9	5		28.1243	28.8768	28.5006	70.757	75.937	73.347	2014
Doum	9	6		27.0849	28.7955	27.9402	74.901	82.154	78.5275	2014
Doum	9	7		27.3035	27.8083	27.5559	79.046	87.508	83.277	2014
Doum	9	8		27.5005	27.6983	27.5994	77.751	81.377	79.564	2014
Doum	9	9								2014
Doum	9	10								2014
Doum	9	11								2014
Doum	9	12								2014
Doum	9	13								2014
Doum	9	14								2014
Doum	9	15								2014
Doum	9	16								2014
Doum	9	17								2014
Doum	9	18								2014
Doum	9	19								2014
Doum	9	20								2014
Doum	9	21								2014
Doum	9	22								2014
Doum	9	23								2014
Doum	9	24								2014
Doum	9	25								2014
Doum	9	26								2014
Doum	9	27								2014
Doum	9	28								2014
Doum	9	29								2014
Doum	9	30								2014
Doum	10	1								2014
Doum	10	2								2014
Doum	10	3								2014
Doum	10	4								2014
Doum	10	5								2014
Doum	10	6								2014
Doum	10	7								2014
Doum	10	8								2014
Doum	10	9								2014
Doum	10	10								2014
Doum	10	11								2014
Doum	10	12								2014
Doum	10	13								2014
Doum	10	14								2014
Doum	10	15								2014
Doum	10	16								2014
Doum	10	17								2014
Doum	10	18								2014
Doum	10	19								2014
Doum	10	20								2014
Doum	10	21								2014
Doum	10	22								2014
Doum	10	23								2014
Doum	10	24								2014
Doum	10	25								2014
Doum	10	26								2014
Doum	10	27								2014
Doum	10	28								2014
Doum	10	29								2014
Doum	10	30								2014
Doum	10	31								2014
Doum	11	1								2014
Doum	11	2								2014
Doum	11	3								2014
Doum	11	4								2014
Doum	11	5								2014
Doum	11	6								2014
Doum	11	7								2014
Doum	11	8								2014
Doum	11	9								2014
Doum	11	10								2014
Doum	11	11								2014
Doum	11	12								2014
Doum	11	13								2014
Doum	11	14								2014
Doum	11	15								2014
Doum	11	16								2014
Doum	11	17								2014
Doum	11	18								2014
Doum	11	19								2014
Doum	11	20								2014
Doum	11	21								2014
Doum	11	22								2014
Doum	11	23								2014
Doum	11	24								2014
Doum	11	25								2014
Doum	11	26								2014
Doum	11	27								2014
Doum	11	28								2014
Doum	11	29								2014
Doum	11	30								2014
Doum	12	1								2014
Doum	12	2								2014
Doum	12	3								2014
Doum	12	4								2014
Doum	12	5								2014
Doum	12	6								2014
Doum	12	7								2014
Doum	12	8								2014
Doum	12	9								2014
Doum	12	10								2014
Doum	12	11								2014
Doum	12	12								2014
Doum	12	13								2014
Doum	12	14								2014
Doum	12	15								2014
Doum	12	16								2014
Doum	12	17								2014
Doum	12	18								2014
Doum	12	19								2014
Doum	12	20								2014
Doum	12	21								2014
Doum	12	22								2014
Doum	12	23								2014
Doum	12	24								2014
Doum	12	25								2014
Doum	12	26								2014
Doum	12	27								2014
Doum	12	28								2014
Doum	12	29								2014
Doum	12	30								2014
Doum	12	31								2014
Iita	1	1	0	20.2	33.3	26.75	14	97	55.5	2013
Iita	1	2	0	20.4	34.5	27.45	18	91	54.5	2013
Iita	1	3	0	20	34.7	27.35	25	95	60	2013
Iita	1	4	0	20.7	34.7	27.7	18	95	56.5	2013
Iita	1	5	0	20	34.6	27.3	13	96	54.5	2013
Iita	1	6	0	17.6	33.9	25.75	12	94	53	2013
Iita	1	7	0	19.2	33.2	26.2	51	95	73	2013
Iita	1	8	0	22		22	39	96	67.5	2013
Iita	1	9	0	22	33.5	27.75	54	95	74.5	2013
Iita	1	10	0	23.7	33.4	28.55	47	96	71.5	2013
Iita	1	11	0	22.2	33	27.6	56	96	76	2013
Iita	1	12	0	22.3	33.8	28.05	47	96	71.5	2013
Iita	1	13	0	22.8	34.1	28.45	43	95	69	2013
Iita	1	14	0	23.2	33.5	28.35	54	95	74.5	2013
Iita	1	15	0	23.5	33.8	28.65		95	95	2013
Iita	1	16	0	24.7	35.3	30	25		25	2013
Iita	1	17	0	24.5	35.3	29.9	58	95	76.5	2013
Iita	1	18	0	24.4	33.5	28.95	61	95	78	2013
Iita	1	19	0	26	33.4	29.7	61	94	77.5	2013
Iita	1	20	0	25.4	33.8	29.6	58	95	76.5	2013
Iita	1	21	0	24.6	34.1	29.35	58	95	76.5	2013
Iita	1	22	0	25.7	34.2	29.95	56	94	75	2013
Iita	1	23	52.6	23.2	35.1	29.15	53	92	72.5	2013
Iita	1	24	0	21	31.5	26.25	55	98	76.5	2013
Iita	1	25	0	23.5	33.2	28.35	57	95	76	2013
Iita	1	26	0	24.5	33	28.75	57	95	76	2013
Iita	1	27	0.7	25.5	32.8	29.15	64	95	79.5	2013
Iita	1	28	0	25.2	32.3	28.75	55	95	75	2013
Iita	1	29	0	22.8	33	27.9	49	96	72.5	2013
Iita	1	30	0	22.7	33	27.85	55	96	75.5	2013
Iita	1	31	0	24.2	33.6	28.9	19	95	57	2013
Iita	2	1	0	20.7	32	26.35	40	90	65	2013
Iita	2	2	0	20.7	30.8	25.75	25	94	59.5	2013
Iita	2	3	0	18.7	32.2	25.45	33	95	64	2013
Iita	2	4	0	20.5	32.2	26.35	54	95	74.5	2013
Iita	2	5	0	23.7	32.2	27.95	49	96	72.5	2013
Iita	2	6	0	23.3	33.8	28.55	56	96	76	2013
Iita	2	7	0	24.8	33.8	29.3	56	95	75.5	2013
Iita	2	8	0	24.8	33.8	29.3	63	95	79	2013
Iita	2	9	0		33.1	33.1	63	96	79.5	2013
Iita	2	10	0	23.4	31	27.2	71	96	83.5	2013
Iita	2	11	0	23	33.2	28.1	61	96	78.5	2013
Iita	2	12	0	25.7	32.7	29.2	65	95	80	2013
Iita	2	13	0	26.2	33.5	29.85	68	93	80.5	2013
Iita	2	14	0	24.5	32.7	28.6	61	96	78.5	2013
Iita	2	15	0	24.1	33.3	28.7	60		60	2013
Iita	2	16	0	24.4	33.8	29.1	57	94	75.5	2013
Iita	2	17	32.3	27	32.8	29.9	64	92	78	2013
Iita	2	18	0	20.3	32.5	26.4	50	98	74	2013
Iita	2	19	0	22.2	33	27.6	55	97	76	2013
Iita	2	20	0	23.7	33.3	28.5	61	96	78.5	2013
Iita	2	21	0	24.4	33.4	28.9	62	96	79	2013
Iita	2	22	0	24	34	29	59	95	77	2013
Iita	2	23	0	24.8	33	28.9	65	95	80	2013
Iita	2	24	0	25.8	33	29.4	68	93	80.5	2013
Iita	2	25	0	26.5	33	29.75	61	92	76.5	2013
Iita	2	26	0	26.5	33.1	29.8	61	94	77.5	2013
Iita	2	27	0	25.3	33.2	29.25	61	95	78	2013
Iita	2	28	0	25.7	33.5	29.6	63	94	78.5	2013
Iita	2	29								2013
Iita	3	1	0	26.7	34	30.35	59	92	75.5	2013
Iita	3	2	23.7	25.2	34.4	29.8	59	95	77	2013
Iita	3	3	0	21	33	27	66	97	81.5	2013
Iita	3	4	0	26.7	33.5	30.1	62	92	77	2013
Iita	3	5	0	22	33.7	27.85	58	93	75.5	2013
Iita	3	6	0	23.3	33.5	28.4	64	95	79.5	2013
Iita	3	7	0	26.5	33.5	30	66	95	80.5	2013
Iita	3	8	0	26.7	34	30.35	60	95	77.5	2013
Iita	3	9	0	26.8	33.8	30.3	63	95	79	2013
Iita	3	10	0	26.3	34.1	30.2	56	95	75.5	2013
Iita	3	11	0	24	34	29	56	97	76.5	2013
Iita	3	12	0	26.2	33.8	30	62	95	78.5	2013
Iita	3	13	0	25.7	34.3	30	59	96	77.5	2013
Iita	3	14	0	25.6	35.7	30.65	51	96	73.5	2013
Iita	3	15	0	25.5	34	29.75	57	94	75.5	2013
Iita	3	16	47.9	26.7	34.7	30.7	49	91	70	2013
Iita	3	17	0	22.7	33	27.85	58	95	76.5	2013
Iita	3	18	0	24.8	33.8	29.3	56	91	73.5	2013
Iita	3	19	0	25.8	33.5	29.65	55	91	73	2013
Iita	3	20	0	26.6	34.3	30.45	55	93	74	2013
Iita	3	21	0	27.2	33	30.1	65	95	80	2013
Iita	3	22	0	25.6	33.3	29.45	63	96	79.5	2013
Iita	3	23	0	25.7	33.2	29.45	66	94	80	2013
Iita	3	24	0	25.6	33.2	29.4	63	95	79	2013
Iita	3	25	0	24.6	33.8	29.2	58	98	78	2013
Iita	3	26	0	24.8	33.5	29.15	62	96	79	2013
Iita	3	27	33	24.8	34	29.4	58	97	77.5	2013
Iita	3	28	0.5	22.3	29.5	25.9	73	97	85	2013
Iita	3	29	0	23.8	33.2	28.5	57	95	76	2013
Iita	3	30	0	25.7	33	29.35	63	96	79.5	2013
Iita	3	31	0	26.2	33.6	29.9	59	96	77.5	2013
Iita	4	1	31	23.2	33.5	28.35	63	98	80.5	2013
Iita	4	2	0	21.8	31.8	26.8	63	93	78	2013
Iita	4	3	0	23.7	33	28.35	64	96	80	2013
Iita	4	4	0	24.5	34	29.25	58	99	78.5	2013
Iita	4	5	0	24.5	33.8	29.15	62	97	79.5	2013
Iita	4	6	0	26	33.7	29.85	63	95	79	2013
Iita	4	7	23.8	26	33.6	29.8	63	95	79	2013
Iita	4	8	0	22.2	33	27.6	63	95	79	2013
Iita	4	9	14.7	25.7	30.5	28.1	77	99	88	2013
Iita	4	10	0	22.5	32.7	27.6	66	99	82.5	2013
Iita	4	11	0	23.6	34	28.8	57	96	76.5	2013
Iita	4	12	0	24	33.7	28.85	61	95	78	2013
Iita	4	13	0	25.8	33.7	29.75	60	95	77.5	2013
Iita	4	14	22.5	24.7	33.8	29.25	64	96	80	2013
Iita	4	15	0	23.9	33.4	28.65	57	96	76.5	2013
Iita	4	16	0.3	24.1	33	28.55	64	96	80	2013
Iita	4	17	5.7	25.2	33	29.1	66	95	80.5	2013
Iita	4	18	0	24.2	32.9	28.55	67	96	81.5	2013
Iita	4	19	0	24.8	33.2	29	65	96	80.5	2013
Iita	4	20	16.6					97	97	2013
Iita	4	21	45.7	24	32.3	28.15	69		69	2013
Iita	4	22	0	22.7	32.8	27.75	56	93	74.5	2013
Iita	4	23	0	23	33	28	70	94	82	2013
Iita	4	24	0	23.7	33.4	28.55	69	94	81.5	2013
Iita	4	25	30.5	24	33.2	28.6	64	100	82	2013
Iita	4	26	0	22.8	31.2	27	71	99	85	2013
Iita	4	27	0	22.5	32.5	27.5	66	99	82.5	2013
Iita	4	28	26	24.4	32	28.2	78	99	88.5	2013
Iita	4	29	0	22	31.3	26.6	66	99	82.5	2013
Iita	4	30	0				71	100	85.5	2013
Iita	5	1	1.1	21.5	28.7	25.1	83	100	91.5	2013
Iita	5	2	0	21.8	32.9	27.35	61	100	80.5	2013
Iita	5	3	0	24.3	33.3	28.8	65	99	82	2013
Iita	5	4	Tr	24.8	32.8	28.8	69	99	84	2013
Iita	5	5	0	24.5	33	28.75	69	100	84.5	2013
Iita	5	6	2.6	24.8	32.2	28.5	70	100	85	2013
Iita	5	7	0	23	33.5	28.25	50	99	74.5	2013
Iita	5	8	23	24.5	30.2	27.35	73	96	84.5	2013
Iita	5	9	0	22.3	33	27.65	57	96	76.5	2013
Iita	5	10	0	24.7	33.2	28.95	58	95	76.5	2013
Iita	5	11	23	21.5	25.5	23.5	91	100	95.5	2013
Iita	5	12	2.4	21.6	32.7	27.15	59	100	79.5	2013
Iita	5	13	6.2	22.6	31.8	27.2	72	100	86	2013
Iita	5	14	6.5	23.3	29.6	26.45	84	100	92	2013
Iita	5	15	3	22.7	31.4	27.05	69	100	84.5	2013
Iita	5	16	0	22.5	33.5	28	57	100	78.5	2013
Iita	5	17	0	24	33	28.5	64	99	81.5	2013
Iita	5	18	7.7	23.8	32.1	27.95	68	99	83.5	2013
Iita	5	19	0	21.9	32.2	27.05	59	100	79.5	2013
Iita	5	20	0	23	33.2	28.1	62	100	81	2013
Iita	5	21	0	24.8	32.8	28.8	67	99	83	2013
Iita	5	22	0	23	33.5	28.25	64	100	82	2013
Iita	5	23	0	22.1	33.3	27.7	61	100	80.5	2013
Iita	5	24	0	23.8	33.5	28.65	67	100	83.5	2013
Iita	5	25	31.3	23.7	33.3	28.5	63	100	81.5	2013
Iita	5	26	8.9	24	31.5	27.75	71	100	85.5	2013
Iita	5	27	Tr	22.9	32	27.45	63	100	81.5	2013
Iita	5	28	4	22.6	32.5	27.55	59	94	76.5	2013
Iita	5	29	25.2	21.9	32	26.95	67	100	83.5	2013
Iita	5	30	3.3	22	32.2	27.1	66	100	83	2013
Iita	5	31	0	22.7	32.5	27.6	67	99	83	2013
Iita	6	1	6.3	23.8	32.5	28.15	69	99	84	2013
Iita	6	2	4.6	22.1	29.5	25.8	83	100	91.5	2013
Iita	6	3	0	21.7	29.7	25.7	80	100	90	2013
Iita	6	4	0	22	31.6	26.8	64	100	82	2013
Iita	6	5	29.9	23.1	32	27.55	69	97	83	2013
Iita	6	6	0.5	20.5	31.5	26	74	100	87	2013
Iita	6	7	0	23	32.4	27.7	63	98	80.5	2013
Iita	6	8	0	23.7	32.4	28.05	60	98	79	2013
Iita	6	9	4.7	23	27	25	86	96	91	2013
Iita	6	10	0	21.4	29.6	25.5	81	99	90	2013
Iita	6	11	10.7	22	32.5	27.25	65	98	81.5	2013
Iita	6	12	0	21.4	31.3	26.35	67	96	81.5	2013
Iita	6	13	0	24	31.1	27.55	73	96	84.5	2013
Iita	6	14	28.5	23.8	31.5	27.65	64	97	80.5	2013
Iita	6	15	0.5	23	31	27	65	98	81.5	2013
Iita	6	16	1.9	23.2	29.5	26.35	80	98	89	2013
Iita	6	17	0	24	30.8	27.4	73	97	85	2013
Iita	6	18	14.3	24.5	29.3	26.9	81	93	87	2013
Iita	6	19	0	23.8	31	27.4	73	98	85.5	2013
Iita	6	20	2.9	23.6	30.5	27.05	73	97	85	2013
Iita	6	21	0.4	24.4	31.5	27.95	75	99	87	2013
Iita	6	22	0	23.7		23.7	72	98	85	2013
Iita	6	23	0.6		30	30	73	90	81.5	2013
Iita	6	24	0	24.4	29.9	27.15	68	93	80.5	2013
Iita	6	25	0	23.8	30.5	27.15	63	98	80.5	2013
Iita	6	26	0	22	31	26.5	66	100	83	2013
Iita	6	27	0	22.3	29.1	25.7	78	99	88.5	2013
Iita	6	28	0	23.7	29.7	26.7	78	98	88	2013
Iita	6	29	1.9	23	30.5	26.75	73	100	86.5	2013
Iita	6	30	10.4	24	27.2	25.6	86	100	93	2013
Iita	7	1	0	23.5	31.5	27.5	65	99	82	2013
Iita	7	2	0	21.6	29.8	25.7	74	99	86.5	2013
Iita	7	3	0	23	29.2	26.1	76	97	86.5	2013
Iita	7	4	7.8	24	29.8	26.9	77	94	85.5	2013
Iita	7	5	0.5	21.6	28.9	25.25	76	100	88	2013
Iita	7	6	0	22.8	29.6	26.2	73	99	86	2013
Iita	7	7	Tr	22.5	29.7	26.1	71	99	85	2013
Iita	7	8	0		29.7	29.7	66	98	82	2013
Iita	7	9	0	22.7	30	26.35	65	99	82	2013
Iita	7	10	0	23.2	29	26.1	74	95	84.5	2013
Iita	7	11	8.2	23.5	27.8	25.65	78	98	88	2013
Iita	7	12	0	23	30	26.5	73	99	86	2013
Iita	7	13	0.8	23	30.3	26.65	66	97	81.5	2013
Iita	7	14	0	23	29.7	26.35	73	97	85	2013
Iita	7	15	1.6	23	29.5	26.25	75	99	87	2013
Iita	7	16	0	22.9	30.3	26.6	70	99	84.5	2013
Iita	7	17	0	23.6	30.2	26.9	70	97	83.5	2013
Iita	7	18	0.4	23.5	29.4	26.45	76	98	87	2013
Iita	7	19	2.6	23.5	27.5	25.5	83	98	90.5	2013
Iita	7	20	0.9	23	29.5	26.25	71	98	84.5	2013
Iita	7	21	1.3	21.8	27.8	24.8	81	100	90.5	2013
Iita	7	22	0	22.7	29.3	26	75	97	86	2013
Iita	7	23	14.7	23.8	29	26.4	77	94	85.5	2013
Iita	7	24	1.5	20	27.5	23.75	86	100	93	2013
Iita	7	25	2.1	20.2	29.1	24.65	76	100	88	2013
Iita	7	26	0	22.2	29.5	25.85	70	99	84.5	2013
Iita	7	27	0	23	28.5	25.75	76	98	87	2013
Iita	7	28	0	23.4	28.2	25.8	77	96	86.5	2013
Iita	7	29	0	22.5	28	25.25	76	98	87	2013
Iita	7	30	0	21.2	29.2	25.2	64	100	82	2013
Iita	7	31	0	21.3	29	25.15	67	96	81.5	2013
Iita	8	1	0	22.7	28.2	25.45	66	95	80.5	2013
Iita	8	2	0	22.4	28	25.2	73	94	83.5	2013
Iita	8	3	0	21.7	28.5	25.1	71	96	83.5	2013
Iita	8	4	0	20.3	29.2	24.75	67	100	83.5	2013
Iita	8	5	0	21.4	28.5	24.95	70	98	84	2013
Iita	8	6	0	21.6	29.5	25.55	68	95	81.5	2013
Iita	8	7	0	22.8	29	25.9	72	95	83.5	2013
Iita	8	8	0	22	28.7	25.35	70	99	84.5	2013
Iita	8	9	0	21.6	29.5	25.55	65	100	82.5	2013
Iita	8	10	0	21	28.2	24.6	70	100	85	2013
Iita	8	11	0	20.4	29	24.7	69	100	84.5	2013
Iita	8	12	0	21.5	28.5	25	67	97	82	2013
Iita	8	13	0	21.6	29	25.3	65	100	82.5	2013
Iita	8	14	0	20	29	24.5	63	100	81.5	2013
Iita	8	15	0	19	28.2	23.6	69	94	81.5	2013
Iita	8	16	0	22.8	28	25.4	82	99	90.5	2013
Iita	8	17	0	22.5	29.2	25.85	66	99	82.5	2013
Iita	8	18	0	22.5	29.8	26.15	58	94	76	2013
Iita	8	19	0	21.7	29	25.35	73	98	85.5	2013
Iita	8	20	0	23	29.8	26.4	70	96	83	2013
Iita	8	21	0	23.1	29.7	26.4	71	100	85.5	2013
Iita	8	22	0	22.5	30.2	26.35	63	98	80.5	2013
Iita	8	23	0	22.7	29	25.85	75	98	86.5	2013
Iita	8	24	0	21.5	30.5	26	64	100	82	2013
Iita	8	25	0	23.2	30	26.6	68	97	82.5	2013
Iita	8	26	0	22.9	30	26.45	71	99	85	2013
Iita	8	27	0	23	30.8	26.9	66	98	82	2013
Iita	8	28	0.5	23.6	30	26.8	69	97	83	2013
Iita	8	29	0	23	28.5	25.75	78	100	89	2013
Iita	8	30	0	23.2	30.2	26.7	70	99	84.5	2013
Iita	8	31	0				79	99	89	2013
Iita	9	1	0	23.5	28.7	26.1	75	100	87.5	2013
Iita	9	2	0	23	29.4	26.2	77	100	88.5	2013
Iita	9	3	0	21.3	30.2	25.75	72	100	86	2013
Iita	9	4	0	21.8	30.2	26	70	100	85	2013
Iita	9	5	0.2	23.4	30.2	26.8	68	97	82.5	2013
Iita	9	6	1	23.4	29.1	26.25	74	99	86.5	2013
Iita	9	7	0	22.8	30.5	26.65	71	100	85.5	2013
Iita	9	8	5.2	23.7	29.2	26.45	80	97	88.5	2013
Iita	9	9	0	23.6	30	26.8	72	98	85	2013
Iita	9	10	1.6	23.5	30	26.75	76	100	88	2013
Iita	9	11	0	23.3	30	26.65	70	99	84.5	2013
Iita	9	12	0.6	23.5	30.2	26.85	66	95	80.5	2013
Iita	9	13	0	22.9	29.8	26.35	72	99	85.5	2013
Iita	9	14	1.2	21.8	29.8	25.8	79	100	89.5	2013
Iita	9	15	0		31.4	31.4	68	98	83	2013
Iita	9	16	0	23.8	31.2	27.5	65	99	82	2013
Iita	9	17	0	24.2	31.2	27.7	71	96	83.5	2013
Iita	9	18	0	24.1	31.5	27.8	72	99	85.5	2013
Iita	9	19	0	24	31	27.5	74	98	86	2013
Iita	9	20	23	24.6	31.5	28.05	70	97	83.5	2013
Iita	9	21	19.9	22.8	30.6	26.7	74	100	87	2013
Iita	9	22	0.7	23.7	29.7	26.7	80	100	90	2013
Iita	9	23	11.4	23.6	26.5	25.05	96	100	98	2013
Iita	9	24	0.5	22.8	29	25.9	75	100	87.5	2013
Iita	9	25	0	23.2	30.5	26.85	65	99	82	2013
Iita	9	26	4.5	22.3	30.3	26.3	72	100	86	2013
Iita	9	27	41.6	22.9	29.5	26.2	77	100	88.5	2013
Iita	9	28	6.2	22.4	28.8	25.6	81	100	90.5	2013
Iita	9	29	0	22.8	30.3	26.55	71	100	85.5	2013
Iita	9	30	0	23	30.1	26.55	74	99	86.5	2013
Iita	10	1	0	24.3	30.2	27.25	75	96	85.5	2013
Iita	10	2	0	23.8	30.1	26.95	73	98	85.5	2013
Iita	10	3	0	23.8	30.3	27.05	78	99	88.5	2013
Iita	10	4	8.3	23.5	27	25.25	96	100	98	2013
Iita	10	5	0	22.8	29.9	26.35	76	100	88	2013
Iita	10	6	11	23.5	30.5	27	73	99	86	2013
Iita	10	7	0	20.6	30.6	25.6	65	100	82.5	2013
Iita	10	8	0	22.4	31	26.7	71	100	85.5	2013
Iita	10	9	0.8	22.7	31.5	27.1	66	100	83	2013
Iita	10	10	2.9	22.5	31	26.75	69	100	84.5	2013
Iita	10	11	0	22.2	30.7	26.45	74	100	87	2013
Iita	10	12	0	22.4	31.5	26.95	69	100	84.5	2013
Iita	10	13	0	22.8	30.7	26.75	73	100	86.5	2013
Iita	10	14	0	23.4	31.3	27.35	70	100	85	2013
Iita	10	15	6.4	22.4	29.7	26.05	83	100	91.5	2013
Iita	10	16	0.5	22.5	32.5	27.5	67	100	83.5	2013
Iita	10	17	0	24	31.2	27.6	75	100	87.5	2013
Iita	10	18	0	22.8	31.8	27.3	70	100	85	2013
Iita	10	19	0	24.2	31.7	27.95	69	99	84	2013
Iita	10	20	0	23.7	31.8	27.75	71	100	85.5	2013
Iita	10	21	4.2	23.5	29.7	26.6	70	100	85	2013
Iita	10	22	3.8	22.3	31.5	26.9	71	100	85.5	2013
Iita	10	23	0	21.4	31.7	26.55	71	100	85.5	2013
Iita	10	24	0	23.3	31.8	27.55	71	100	85.5	2013
Iita	10	25	0	24	31.8	27.9	69	98	83.5	2013
Iita	10	26	0	23	31.5	27.25	69	99	84	2013
Iita	10	27	0	23.7	32.4	28.05	67	99	83	2013
Iita	10	28	8.2	24	32.7	28.35	65	98	81.5	2013
Iita	10	29	17.1	24.3	32.3	28.3	66	100	83	2013
Iita	10	30	0	24.4	31.6	28	70	99	84.5	2013
Iita	10	31	0.5	23.5	32.2	27.85	66	98	82	2013
Iita	11	1	0	24.5	31.1	27.8	70	98	84	2013
Iita	11	2	8.3	21.7	32.4	27.05	66	98	82	2013
Iita	11	3	0	21.6	32	26.8	69	98	83.5	2013
Iita	11	4	0	23.3	33	28.15	66	99	82.5	2013
Iita	11	5	7.3	24	32.5	28.25	62	98	80	2013
Iita	11	6	5.3	22.7	32	27.35	66	98	82	2013
Iita	11	7	0	22.5	32.3	27.4	70	98	84	2013
Iita	11	8	0	23.6	32.8	28.2	67	97	82	2013
Iita	11	9	1.2	23	32.6	27.8	66	97	81.5	2013
Iita	11	10	3.3	22	32.9	27.45	67	98	82.5	2013
Iita	11	11	0	23.8	32	27.9	66	98	82	2013
Iita	11	12	0	23.9	32.8	28.35	66	98	82	2013
Iita	11	13	0	24.2	32.5	28.35	65	97	81	2013
Iita	11	14	0	24	32.3	28.15	66	97	81.5	2013
Iita	11	15	0	23.5	32.2	27.85	70	98	84	2013
Iita	11	16	0	23.3	33.2	28.25	60	99	79.5	2013
Iita	11	17	0	23.7	33	28.35	63	98	80.5	2013
Iita	11	18	0	23.5	33.6	28.55	60	98	79	2013
Iita	11	19	0	24	32.4	28.2	70	97	83.5	2013
Iita	11	20	0	25.5	33	29.25	62	98	80	2013
Iita	11	21	0	24	33.2	28.6	59	97	78	2013
Iita	11	22	0	24.6	32.5	28.55	66	95	80.5	2013
Iita	11	23	0	23	32.3	27.65	71	98	84.5	2013
Iita	11	24	0	22.8	33	27.9	63	98	80.5	2013
Iita	11	25	0	22.3	33.2	27.75	65	98	81.5	2013
Iita	11	26	0	23.5	33.7	28.6	56	97	76.5	2013
Iita	11	27	0	23.7	32.6	28.15	67	98	82.5	2013
Iita	11	28	0	24.5	34.3	29.4	56	99	77.5	2013
Iita	11	29	0	23.7	33.5	28.6	64	93	78.5	2013
Iita	11	30	0	24.3	33.4	28.85	62	98	80	2013
Iita	12	1	0	25.8	33.5	29.65	58	93	75.5	2013
Iita	12	2	0	25.5	33	29.25	66	95	80.5	2013
Iita	12	3	0	24.3	31.6	27.95	64	99	81.5	2013
Iita	12	4	0	24.4	33.7	29.05	61	98	79.5	2013
Iita	12	5	0	23.2	33.1	28.15	65	98	81.5	2013
Iita	12	6	0	24	32.9	28.45	64	97	80.5	2013
Iita	12	7	7.5	24.5	33	28.75	62	96	79	2013
Iita	12	8	0	24	33.3	28.65	57	97	77	2013
Iita	12	9	0	23.6	32.7	28.15	63	98	80.5	2013
Iita	12	10	0	23.8	33	28.4	60	98	79	2013
Iita	12	11	0	25.4	32.4	28.9	59	91	75	2013
Iita	12	12	0	23.4	32	27.7	65	97	81	2013
Iita	12	13	0	24	32.8	28.4	63	99	81	2013
Iita	12	14	0	22	32.2	27.1	62	99	80.5	2013
Iita	12	15	0	21.1	32.5	26.8	51	99	75	2013
Iita	12	16	0	21	33	27	33	95	64	2013
Iita	12	17	0	18.3	32.8	25.55	34	94	64	2013
Iita	12	18	0	17.5	33.5	25.5	33	98	65.5	2013
Iita	12	19	0	18	33.8	25.9	28	97	62.5	2013
Iita	12	20	0	18	33.5	25.75	52	99	75.5	2013
Iita	12	21	0	18.2	33.6	25.9	55	98	76.5	2013
Iita	12	22	0	22.2	33.5	27.85	63	98	80.5	2013
Iita	12	23	0	23.5	33.3	28.4	66	98	82	2013
Iita	12	24	0	23.3	33.4	28.35	72	96	84	2013
Iita	12	25	0	23.7	33.2	28.45	71	98	84.5	2013
Iita	12	26	0	23.2	33.7	28.45	68	99	83.5	2013
Iita	12	27	0	23.2	34.3	28.75	63	98	80.5	2013
Iita	12	28	0	23.8	34.2	29	64	98	81	2013
Iita	12	29	0	24.1	33.2	28.65	70	100	85	2013
Iita	12	30	0	24	33.7	28.85	66	98	82	2013
Iita	12	31	28.3	24.4	34.2	29.3	74	97	85.5	2013
Iita	1	1	0	23.5	32	27.75	75	99	87	2014
Iita	1	2	0	24	33	28.5	69	98	83.5	2014
Iita	1	3	0	23.3	34	28.65	65	99	82	2014
Iita	1	4	0	23.4	33	28.2	67	99	83	2014
Iita	1	5	0	22.4	32.3	27.35	67	98	82.5	2014
Iita	1	6	0	22.3	32.7	27.5	68	98	83	2014
Iita	1	7	0	23.7	32.7	28.2	66	98	82	2014
Iita	1	8	0	24.2	33	28.6	51	97	74	2014
Iita	1	9	0	23.2	33.6	28.4	65	97	81	2014
Iita	1	10	0	24	33	28.5	70	98	84	2014
Iita	1	11	0	23.3	33.4	28.35	55	98	76.5	2014
Iita	1	12	0	23.4	32.6	28	71		71	2014
Iita	1	13	0	23.7	34	28.85	61	96	78.5	2014
Iita	1	14	0.5	24	33.1	28.55	73	95	84	2014
Iita	1	15	0	25	32.8	28.9	74	97	85.5	2014
Iita	1	16	0	25.2	33.3	29.25	70	95	82.5	2014
Iita	1	17	0	24.6	32.8	28.7	75	97	86	2014
Iita	1	18	0	23.5	33	28.25	67	97	82	2014
Iita	1	19	0	23	34.7	28.85	54	96	75	2014
Iita	1	20	0	23.8	33.9	28.85	70	96	83	2014
Iita	1	21	0	24	33.5	28.75	68	97	82.5	2014
Iita	1	22	0	25.4	33.1	29.25	70	97	83.5	2014
Iita	1	23	0	25.5	33	29.25	71	97	84	2014
Iita	1	24	54.2	24.7	33.5	29.1	66	98	82	2014
Iita	1	25	0	21.8	33.1	27.45	58	100	79	2014
Iita	1	26	0	22.8	32.3	27.55	73	100	86.5	2014
Iita	1	27	0	24.3	33	28.65	72	99	85.5	2014
Iita	1	28	0	24.2	32.5	28.35	74	98	86	2014
Iita	1	29	0	24.8	32.7	28.75	75	99	87	2014
Iita	1	30	0	24.3	32.3	28.3	71	100	85.5	2014
Iita	1	31	0	24.4	33.3	28.85	72	99	85.5	2014
Iita	2	1	0	23.5	33	28.25	56	100	78	2014
Iita	2	2	0	23.2	32.3	27.75	35	100	67.5	2014
Iita	2	3	0	18.8	33.4	26.1	33	98	65.5	2014
Iita	2	4	0	21.4	32.5	26.95	74	100	87	2014
Iita	2	5	0	23.8	33.2	28.5	68	99	83.5	2014
Iita	2	6	0	23.8	33.7	28.75	64	96	80	2014
Iita	2	7	0	24	33.2	28.6	66	97	81.5	2014
Iita	2	8	0	24.2	34	29.1	64	97	80.5	2014
Iita	2	9	9.6	24.4	33	28.7	64	96	80	2014
Iita	2	10	0	23.5	32.9	28.2	59	97	78	2014
Iita	2	11	Tr	23.7	33.2	28.45	61	96	78.5	2014
Iita	2	12	0	24.5	33.5	29	67	97	82	2014
Iita	2	13	9.8	23.7	33	28.35	70	97	83.5	2014
Iita	2	14	0	23	33.5	28.25	70	97	83.5	2014
Iita	2	15	0.7	23.2	33	28.1	70	96	83	2014
Iita	2	16	0	24	30.8	27.4	73	97	85	2014
Iita	2	17	0	22.3	32.9	27.6	64	97	80.5	2014
Iita	2	18	0	23.7	33	28.35	64	97	80.5	2014
Iita	2	19	0	24.7	33.3	29	65	96	80.5	2014
Iita	2	20	0	24	33.7	28.85	64	98	81	2014
Iita	2	21	0	24	34	29	67	99	83	2014
Iita	2	22	0	24	34.7	29.35	70	98	84	2014
Iita	2	23	0	24	34	29	70	94	82	2014
Iita	2	24	8.7	25.5	34	29.75	67	94	80.5	2014
Iita	2	25	6.2	22	33	27.5	63	98	80.5	2014
Iita	2	26	0	22	33	27.5	60	98	79	2014
Iita	2	27	0	22.1	32.8	27.45	69	99	84	2014
Iita	2	28	0	24.7	33.5	29.1	69	98	83.5	2014
Iita	2	29		24.5	33.4	28.95				2014
Iita	3	1	0	24.9	33.5	29.2	68	97	82.5	2014
Iita	3	2	0	22.9	35.2	29.05	40	98	69	2014
Iita	3	3	0	24.8	33.8	29.3	65	97	81	2014
Iita	3	4	0	24.8	34.6	29.7	65	97	81	2014
Iita	3	5	43.4	25.2	34.6	29.9	65	96	80.5	2014
Iita	3	6	0	21.4	31.5	26.45	70	99	84.5	2014
Iita	3	7	0	23.2	33.9	28.55	69	98	83.5	2014
Iita	3	8	0	24.6	33.6	29.1	67	97	82	2014
Iita	3	9	0	26.4	34	30.2	63	95	79	2014
Iita	3	10	1.4	26.8	33	29.9	71	92	81.5	2014
Iita	3	11	0	25.2	32.9	29.05	68	99	83.5	2014
Iita	3	12	0	24.8	33.4	29.1	66	99	82.5	2014
Iita	3	13	0	23	33.8	28.4	64	98	81	2014
Iita	3	14	0	25	33.3	29.15	68	97	82.5	2014
Iita	3	15	0	24.8	34.4	29.6	67	98	82.5	2014
Iita	3	16	1.8	26.8	33.7	30.25	71	97	84	2014
Iita	3	17	0	22	33.5	27.75	68	99	83.5	2014
Iita	3	18	0	24.2	33.9	29.05	66	99	82.5	2014
Iita	3	19	0	25.2	35	30.1	63	97	80	2014
Iita	3	20	0	26.7	33.4	30.05	71	93	82	2014
Iita	3	21	0	25	34.8	29.9	57	97	77	2014
Iita	3	22	0	26.5	34.6	30.55	65	94	79.5	2014
Iita	3	23	40	26.4	34.8	30.6	60	97	78.5	2014
Iita	3	24	0	20.6	31.7	26.15	71	100	85.5	2014
Iita	3	25	0	22.3	34.4	28.35	64	98	81	2014
Iita	3	26	0	24.3	33.3	28.8	71	98	84.5	2014
Iita	3	27	Tr	25.8	33.4	29.6	71	93	82	2014
Iita	3	28	0	21	34.2	27.6	64	97	80.5	2014
Iita	3	29	0	24.7	33.8	29.25	68	99	83.5	2014
Iita	3	30	20.8	25	33.7	29.35	68	97	82.5	2014
Iita	3	31	0	21.4	32.8	27.1	68	100	84	2014
Iita	4	1	0	22.5	33.5	28	67	98	82.5	2014
Iita	4	2	0	22.5	33.7	28.1	68	95	81.5	2014
Iita	4	3	0	26.6	32.8	29.7	73	95	84	2014
Iita	4	4	0	22.8	34.1	28.45	63	99	81	2014
Iita	4	5	0	26.6	33.8	30.2	70	94	82	2014
Iita	4	6	0	26.5	33.7	30.1	69	95	82	2014
Iita	4	7	0	24.7	34	29.35	68	98	83	2014
Iita	4	8	3.3	25.2	33.5	29.35	65	98	81.5	2014
Iita	4	9	28.7	25.2	32.7	28.95	72	98	85	2014
Iita	4	10	0	20.8	33.5	27.15	62	99	80.5	2014
Iita	4	11	8.6	23	32.5	27.75	69	98	83.5	2014
Iita	4	12	0.5	23	32.5	27.75	71	98	84.5	2014
Iita	4	13	0	22.3	28.8	25.55	78	98	88	2014
Iita	4	14	0	22	33	27.5	63	98	80.5	2014
Iita	4	15	0	24	34.2	29.1	58	97	77.5	2014
Iita	4	16	0	24.3	33.8	29.05	64	97	80.5	2014
Iita	4	17	0	25	33.8	29.4	62	98	80	2014
Iita	4	18	3.7	25	32.8	28.9	69	97	83	2014
Iita	4	19	0	22.6	34	28.3	64	98	81	2014
Iita	4	20	1.8	25.4	34.4	29.9	66	97	81.5	2014
Iita	4	21	0	22.7	33.3	28	71	97	84	2014
Iita	4	22	0	24.7	33	28.85	71	97	84	2014
Iita	4	23	6.7	25.7	33.8	29.75	70	95	82.5	2014
Iita	4	24	0	23.5	32	27.75	73	97	85	2014
Iita	4	25	0	24.4	33.2	28.8	70	96	83	2014
Iita	4	26	0	24.2	33.8	29	67	98	82.5	2014
Iita	4	27	0	24	35.1	29.55	60	97	78.5	2014
Iita	4	28	0	24.5	32.6	28.55	67	98	82.5	2014
Iita	4	29	0	23	33.8	28.4	63	98	80.5	2014
Iita	4	30	0	24.5	31.5	28	57	97	77	2014
Iita	5	1	0	24.5	33	28.75	53	98	75.5	2014
Iita	5	2	0	23.4	34.3	28.85	62	99	80.5	2014
Iita	5	3	0	25.2	34.8	30	58	95	76.5	2014
Iita	5	4	0	24.8	36.2	30.5	58	95	76.5	2014
Iita	5	5	66	25.2	34.5	29.85	60	97	78.5	2014
Iita	5	6	2	23	31.4	27.2	73	99	86	2014
Iita	5	7	3.2	22.8	32.5	27.65	67	97	82	2014
Iita	5	8	9.8	23.6	33.5	28.55	67	98	82.5	2014
Iita	5	9	0	23.7	32.8	28.25	68	97	82.5	2014
Iita	5	10	7.4	24	33.5	28.75	70	98	84	2014
Iita	5	11	0	22.3	32	27.15	62	98	80	2014
Iita	5	12	0	23.3	33.6	28.45	65	98	81.5	2014
Iita	5	13	0	24.4	33.9	29.15	63	96	79.5	2014
Iita	5	14	11.5	23.8	33	28.4	73	97	85	2014
Iita	5	15	0	22.2	32.7	27.45	63	98	80.5	2014
Iita	5	16	0	23	31.8	27.4	70	97	83.5	2014
Iita	5	17	0	23.3	33.8	28.55	65	98	81.5	2014
Iita	5	18	0	23.8	34	28.9	63	98	80.5	2014
Iita	5	19	37.8	24.5	33.8	29.15	64	96	80	2014
Iita	5	20	0	23.4	30.4	26.9	79	98	88.5	2014
Iita	5	21	0	25	33	29	75	97	86	2014
Iita	5	22	0	25	33	29	71	98	84.5	2014
Iita	5	23	0	24.8	33.8	29.3	69	97	83	2014
Iita	5	24	4.7	24.4	32.8	28.6	70	98	84	2014
Iita	5	25	0	24.8	33.7	29.25	67	98	82.5	2014
Iita	5	26	24	26.7	32.5	29.6	73	97	85	2014
Iita	5	27	3	21.5	27.5	24.5	88	99	93.5	2014
Iita	5	28	38.8	22	31.5	26.75	74	99	86.5	2014
Iita	5	29	3.7	23	30.7	26.85	73	97	85	2014
Iita	5	30	2.2	24	31.1	27.55	77	97	87	2014
Iita	5	31	0	23.3	32.4	27.85	74	98	86	2014
Iita	6	1	1.2	24.2	31.5	27.85	71	97	84	2014
Iita	6	2	0	22.4	30.5	26.45	74	98	86	2014
Iita	6	3	0	22.5	32	27.25	72	97	84.5	2014
Iita	6	4	36.5	24.7	33.2	28.95	66	98	82	2014
Iita	6	5	0	22.4	27.3	24.85	89	99	94	2014
Iita	6	6	0	23.4	28.2	25.8	83	98	90.5	2014
Iita	6	7	10	23.1	29	26.05	85	97	91	2014
Iita	6	8	1.6	21.7	30.2	25.95	75	97	86	2014
Iita	6	9	0	22.5	31	26.75	72	96	84	2014
Iita	6	10	18.2	23	30.8	26.9	77	96	86.5	2014
Iita	6	11	2	21.5	32.5	27	71	97	84	2014
Iita	6	12	24.3	23.8	27.5	25.65	89	97	93	2014
Iita	6	13	0	21.7	31.7	26.7	74	98	86	2014
Iita	6	14	2	24	32	28	69	97	83	2014
Iita	6	15	0	24.5	31.6	28.05	77	97	87	2014
Iita	6	16	6.9	25	31.8	28.4	76	96	86	2014
Iita	6	17	0	21.7	30.2	25.95	81	97	89	2014
[truncated: 601 more rows]

## Sheet: FIELD SOILANALYSIS
IDVILLAGE	IDFIELD	SAMPLINGPERIOD	PHH2O	ORGCARB	NTOTAL	ASSIMABLE P	CEC	CAEXCHANG	MG	K	NA	SAND	SILT	CLAY
Bam	M373	1	4.53	1.89	0.11	6.32	9.2	2.15	1.54	0.82	0.16	67	29	4
Bam	M272	1	4.73	1.07	0.08	78.96	9.1	5.15	2.55	0.26	0.12	52	44	4
Bam	M333	1	4.56	1.83	0.07	7.9	8.9	3.63	2.35	0.46	0.17	66	32	2
Bam	M65	1	4.73	1.19	0.07	4.74	15.2	3.36	1.82	0.1	0.17	65	31	4
Bam	M213	1	4.34	1.85	0.09	17.37	6.9	3.36	1.68	0.15	0	68	27	4
Bam	M349	1	4.48	1.88	0.13	0	9.7	2.55	1.31	0.41	0.09	69	24	7
Bam	M21	1	4.75	0.48	0.01	45.8	7.6	1.39	0.89	0.15	0	61	37	2
Bam	M289	1	4.64	1.33	0.06	3.16	8.3	3.27	1.7	0.15	0	63	32	5
Bam	M390	1	4.43	1.57	0.12	0.79	9.6	2.38	1.29	0.31	0	59	35	6
Bam	M391	1	4.8	1.47	0.08	15.79	9.38	1.98	1.15	0.05	0	71	27	2
Bam	M4402	1	4.7	1.03	0.07	5.53	8.2	3.05	1.58	0.56	0	53	39	8
Bam	M296	1	4.46	1.54	0.11	1.58	9.4	3.07	1.65	0.41	0	63	30	6
Bam	M90	1	4.61	1.93	0.11	0	4.3	3.36	1.78	0.51	0.09	56	36	8
Bam	M284	1	4.69	2.01	0.16	25.27	6.2	2.69	1.42	0.1	0	73	25	2
Bam	M373	2	4.12	1.48	0.12	27.64	16.88	2.57	1.42	1.48	0.14	69	29	2
Bam	M272	2	4.32	1.31	0.1	71.06	11.2	3.66	1.84	0.51	0.13	53	45	2
Bam	M333	2	4.25	1.38	0.09	11.05	14.14	2.67	1.42	0.87	0.13	84	13	2
Bam	M65	2	4.36	0.77	0.08	33.95	7	2.87	1.54	0.77	0.12	62	32	6
Bam	M213	2	4.39	1.13	0.06	2.37	13.02	4.36	2.28	0.36	0.17	66	28	6
Bam	M349	2	4.45	1.62	0.11	3.95	18.06	2.87	1.54	1.02	0.15	71	22	7
Bam	M289	2	4.17	1.18	0.09	3.95	9.24	1.98	1.09	0.15	0.09	62	31	7
Bam	M390	2	4.42	1.29	0.11	0	6.44	1.29	0.68	0.31	0	54	38	8
Bam	M391	2	4.28	1.51	0.09	3.95	9.08	2.08	1.1	0.71	0	76	20	4
Bam	M4402	2	4.27	1.76	0.17	22.11	16.8	2.38	1.23	1.68	0.19	55	40	5
Bam	M296	2	4.72	1.04	0.07	0	10.92	3.37	1.74	0.61	0.1	67	31	7
Bam	M90	2	4.13	0.9	0.11	47.38	12.46	3.86	2.01	0.61	0.1	57	35	8
Bam	M284	2	4.35	1.22	0.11	47.38	14	3.56	1.84	0.51	0.09	78	18	4
Bam	M373	3	4.4	1.65	0.17	16.33	6.06	2.25	1.1	0.1	0.09	70	27	3
Bam	M194	3	4.77	1.57	0.07	18.45	6.5	2.74	1.33	0.1	0.09	58	25	17
Bam	M272	3	4.62	1.78	0.1	37.62	6.24	2.74	1.3	0.1	0.06	54	43	3
Bam	M395	3	4.58	1.18	0.14	7.81	6.95	3.14	1.53	0.15	0.09	63	29	8
Bam	M4002	3	4.78	1.27	0.08	12.78	6.06	2.06	1.02	0.05	0	54	42	4
Bam	M213	3	4.47	1.53	0.08	35.49	6.86	2.65	1.3	0.15	0.09	67	28	5
Bam	M275	3	4.24	0.96	0.1	90.85	7.74	1.67	1.32	0.05	0.01	76	20	4
Bam	M21	3	4.34	1.4	0.09	6.39	6.5	3.68	1.73	0.2	0.06	60	38	2
Bam	M217	3	4.04	1.55	0.12	105.05	6.42	3.04	1.5	0.2	0.04	90	4	6
Bam	M208	3	4.66	1.09	0.1	56.07	7.02	2.16	1.52	0.15	0.09	69	23	8
Bam	M289	3	4.75	1.65	0.11	14.91	6.06	3.43	1.7	0.1	0.05	64	30	6
Bam	M390	3	4.26	1.61	0.08	9.23	5.03	1.96	1.45	0.56	0.16	56	37	7
Bam	M296	3	4.65	1.49	0.11	12.07	5.88	2.45	1.23	0.1	0.05	63	29	11
Bam	M90	3	4.38	0.98	0.08	31.33	6.24	2.94	1.45	0.2	0	58	36	6
Bam	M337	3	4.15	1.87	0.08	20.58	5.7	2.55	1.2	0.1	0.01	54	32	14
Bam	M68	3	4.37	1.14	0.09	16.33	6.96	1.67	1.31	0.26	0.09	81	15	4
Bam	M142	1	4.73	1.28	0.06	17.37	3.9	3.37	1.38	0.36	0.09	59	36	4
Bam	M4002	1	4.79	1.11	0.04	55.27	8.4	2.05	1.15	0.1	0.17	55	39	6
Bam	M206	1	4.71	2.12	0.09	3.95	7	2.16	1.15	0.41	0.09	66	26	8
Bam	M242	1	4.46	1.76	0.11	22.9	6.1	3.56	1.58	0.26	0.17	59	27	14
Bam	M3902	1	4.93	1.65	0.11	18.95	7	2.87	1.49	0.2	0	70	25	4
Bam	M225	1	4.47	1.73	0.1	22.11	6	2.28	1.21	0.15	0	53	44	3
Bam	M142	2	4.27	0.77	0.07	2.37	9.1	2.87	1.51	0.46	0.14	61	37	2
Bam	M4002	2	4.85	0.86	0.11	30.79	13.68	6.63	3.35	1.07	0.15	54	44	2
Bam	M206	2	4.44	1.24	0.1	30.79	12.88	2.57	1.39	0.36	0.16	64	23	2
Bam	M242	2	4.71	1.31	0.14	2.37	10.78	4.26	2.3	0.66	0.16	60	31	9
Bam	M3902	2	4.33	0.5	0.01	0	8.96	2.38	1.25	0.41	0.14	70	26	4
Bam	M225	2	4.54	1.43	0.13	15.79	10.36	1.78	0.95	0.2	0.09	52	44	4
Bam	M21	2	4.02	1.29	0.09	5.53	14.56	3.07	1.57	0.41	0.14	62	36	2
Bam	M206	3	4.43	1.6	0.09	7.81	8.02	4.31	2.1	0.15	0.07	62	24	6
Bam	M242	3	4.68	1	0.11	90.85	9.9	3.33	1.62	0.1	0.04	60	29	11
Bam	M3902	3	4.88	0.77	0.09	76.66	5.58	1.86	1.42	0.1	0.09	71	27	2
Bam	M225	3	4.26	1.62	0.06	26.97	7.3	2.84	1.4	0.36	0.14	55	42	3
Boro	M47	1	4.68	1.56	0.2	0	11.22	1.98	1.06	0.26	0	73	19	8
Boro	M49	1	4.28	2.28	0.19	4.74	25.25	2.67	1.35	0.2	0	63	33	4
Boro	M52	1	4.71	2.17	0.16	0.79	15.51	2.38	1.32	0.2	0	60	32	8
Boro	M55	1	4.79	0	0.15	0	11.06	2.97	1.64	0.31	0	63	33	4
Boro	M47	2	4.3	1.55	0.18	7.11	14.36	1.98	1.14	0.92	0	70	30	4
Boro	M49	2	4.29	2.42	0.11	27.64	17.66	4.36	2.31	1.63	0	59	27	14
Boro	M47	3	4.23	2.95	0.06	15.62	8.33	2.06	1.02	0.15	0.06	68	24	8
Boro	M49	3	4.44	1.9	0.06	0.71	7.73	3.92	1.45	0.2	0.06	60	30	10
Boro	M52	3	4.24	2.64	0.04	51.82	9.89	2.45	1.24	0.31	0.06	61	30	9
Boro	M55	3	4.36	1.22	0.09	7.81	6.87	2.45	1.22	0.26	0	60	34	6
Doum	M1000	1	4.56	1.02	0.13	40.27	6.93	1.68	0.94	0.56	0	60	34	6
Doum	M315	1	4.25	1.33	0.02	18.95	5.45	2.08	1.08	0.51	0	51	41	8
Doum	M316	1	5.01	0.67	0.06	0	3.8	1.58	0.94	0.1	0	37	57	6
Doum	M314	1	4.88	0.88	0.12	0	7.76	1.88	1.02	0.1	0	60	34	6
Doum	M317	1	4.81	1.09	0.07	2.37	7.76	1.49	0.87	0.1	0	46	43	11
Doum	M347	1	4.95	0.59	0.07	0	8.75	1.98	1.02	0.2	0	50	40	10
Doum	M262	1	5.09	1	0.02	0.79	6.27	3.17	1.57	0.46	0	38	51	11
Doum	M518	1	4.42	0.75	0.08	0	4.62	0.99	0.64	0.2	0	35	63	2
Doum	M1000	2	4.53	0.98	0.06	34.74	4.16	1.88	0.98	0.51	0	51	31	18
Doum	M315	2	4.38	1.35	0.09	35.53	9.57	2.08	1.21	0.87	0	62	32	6
Doum	M314	2	4.41	0.73	0.1	19.74	5.94	1.78	0.75	0.82	0	60	35	5
Doum	M1000	3	5.02	0.5	0.05	6.39	9.9	2.55	1.2	0.1	0	58	35	7
Doum	M314	3	4.36	1.26	0.11	76.66	9.9	1.08	0.52	0.15	0	62	33	5
Doum	M347	3	5.05	0.69	0.14	8.52	9.45	2.35	1.1	0.1	0	53	38	9
Doum	M262	3	5.1	0.62	0.09	4.97	5.17	2.16	1.07	0.1	0	37	46	9
Doum	M518	3	4.35	0.99	0.1	64.59	9.9	1.08	0.53	0.36	0.14	38	58	4
Zamp	M38	1	4.26	2.85	0.07	0	26.25	3.04	1.84	0.2	0.17	62	34	4
Zamp	M40	1	4.33	1.17	0.14	0	10.15	1.96	1.05	0.15	0.09	46	52	2
Zamp	M41	1	4.77	2.45	0.09	0	19.25	3.63	1.45	0.31	0.09	50	37	12
Zamp	M43	1	4.53	1.55	0.13	4.74	25.55	4.02	2.15	0.46	0.17	52	30	17
Zamp	M46	1	4.28	1.48	0.12	0.79	20.3	3.72	1.9	0.36	0.16	66	28	6
Zamp	M41	2	4.28	1.15	0.15	34.74	17.85	4.41	2.45	1.07	0.14	57	39	4
Zamp	M46	2	4.07	1.76	0.11	15.79	20.3	2.94	1.65	0.61	0.12	68	26	6
Zamp	M38	3	4.24	1.64	0.12	7.1	5.03	1.86	0.92	0.36	0.07	60	34	6
Zamp	M40	3	4.41	1.65	0.06	24.13	4.22	0.88	0.43	0.26	0.06	46	48	6
Zamp	M41	3	4.98	0.96	0.09	27.68	5.17	2.16	1.05	0.1	0	54	38	8
Zamp	M46	3	4.57	1.66	0.08	51.11	8.01	1.67	0.82	0.1	0.05	65	28	7
Zigu	M5	1	4.31	0.79	0.04	0	12.6	1.96	1.09	0.1	0	64	32	4
Zigu	M11	1	5.06	0.58	0.08	0	7.7	3.14	1.55	0.1	0	44	52	4
Zigu	M15	1	5.15	1.02	0.13	0.79	5.25	2.39	1.22	0.2	0.09	56	40	4
Zigu	M5	2	5.04	1.13	0.1	41.06	11.2	4.02	2.11	0.2	0.17	49	36	15
Zigu	M11	2	6.29	0.73	0.07	59.22	8.4	8.72	4.06	0.26	0.17	45	51	4
Zigu	M15	2	5.27	0.81	0.08	60.01	7.35	6.17	3.1	0.36	0.16	44	50	6
Zigu	M5	3	5.19	1.39	0.09	41.17	7.2	4.12	2.02	0.15	0.06	61	34	5
Zigu	M11	3	4.75	1.46	0.04	26.26	8.28	3.33	1.64	0.31	0.07	42	52	6

## Sheet: PLOT FIELD CS
IDFIELD	IDCROP	CROPPINGYEAR	CROPPINGSEASON	NUMBERPLOT	AREAFIELD	NUMBERPLANT	NUMBERHARVPLANT	NUMBERTUBERS	NUMBERTUBERSNONPERISH	NUMBERTUBERSPERISH	WEIGHTUBERTOTAL	WEIGHTTUBERSNONPERISH	NUMBERTUBERSPERISH	WEIGHTTUBBROK	NUBTUBSMALLCALI	WEIGHTTUBBROK	WEIGHTTUBSMALLCALI	WEIGHTNONTUB
M373	eggplant	2013	warm dry season	1	1	18	17											1.36
M4002	eggplant	2013	warm dry season	1	1	9	9											2.16
M373	eggplant	2013	warm dry season	2	1	15	15											1.33
M4002	eggplant	2013	warm dry season	2	1	11	11											2.5
M390	cuncumber	2013	warm dry season	1	1	15	12											8.5
M390	cuncumber	2013	warm dry season	2	1	16	13											10
M225	zucchini	2013	warm dry season	1	1	13	13											8
M225	zucchini	2013	warm dry season	2	1	13	13											10.5
M289	zucchini	2013	warm dry season	1	1	13	9											2
M289	zucchini	2013	warm dry season	2	1	11	10											2.5
M21	okra	2013	warm dry season	1	1	14	14											1.85
M21	okra	2013	warm dry season	2	1	14	14											2.13
M248	maize	2013	warm dry season	1	4	14	14											1.5
M194	maize	2013	warm dry season	1	4	8	8											1.2
M230	maize	2013	warm dry season	1	4	9	9											0.9
M139	maize	2013	warm dry season	1	4	16	16											1.2
M142	maize	2013	warm dry season	1	4	7	7											1.1
M333	maize	2013	warm dry season	1	4	9	9											1.2
M206	maize	2013	warm dry season	1	4	8	8											0.8
M253	maize	2013	warm dry season	1	4	9	9											0.5
M65	maize	2013	warm dry season	1	4	9	9											0.9
M222	maize	2013	warm dry season	1	4	9	9											0.9
M281	maize	2013	warm dry season	1	4	11	7											0.5
M70	maize	2013	warm dry season	1	4	11	11											10.5
M339	maize	2013	warm dry season	1	4	11	11											0.4
M267	maize	2013	warm dry season	1	4	9	9											0.6
M349	maize	2013	warm dry season	1	4	12	12											0.8
M217	maize	2013	warm dry season	1	4	12	12											0.75
M280	maize	2013	warm dry season	1	4	13	13											0.4
M186	maize	2013	warm dry season	1	4	9	9											0.6
M68	maize	2013	warm dry season	1	4	12	12											0.75
M266	maize	2013	warm dry season	1	4	12	12											0.45
M284	maize	2013	warm dry season	1	4	10	6											0.15
M337	maize	2013	warm dry season	1	4	10	8											0.4
M101	maize	2013	warm dry season	1	4	16	16											0.3
M248	maize	2013	warm dry season	2	4	13	13											1.2
M194	maize	2013	warm dry season	2	4	12	12											1.35
M230	maize	2013	warm dry season	2	4	8	8											1
M139	maize	2013	warm dry season	2	4	15	15											0.7
M142	maize	2013	warm dry season	2	4	8	8											0.5
M333	maize	2013	warm dry season	2	4	8	8											1.8
M206	maize	2013	warm dry season	2	4	9	9											1.2
M253	maize	2013	warm dry season	2	4	8	8											0.6
M65	maize	2013	warm dry season	2	4	9	9											0.6
M222	maize	2013	warm dry season	2	4	8	8											0.7
M281	maize	2013	warm dry season	2	4	13	8											0.7
M70	maize	2013	warm dry season	2	4	12	12											9.75
M339	maize	2013	warm dry season	2	4	10	10											0.25
M267	maize	2013	warm dry season	2	4	8	8											0.4
M349	maize	2013	warm dry season	2	4	7	7											0.65
M217	maize	2013	warm dry season	2	4	13	13											0.8
M280	maize	2013	warm dry season	2	4	18	18											0.7
M186	maize	2013	warm dry season	2	4	12	12											0.8
M68	maize	2013	warm dry season	2	4	13	13											0.9
M266	maize	2013	warm dry season	2	4	12	12											0.7
M284	maize	2013	warm dry season	2	4	12	4											0.3
M337	maize	2013	warm dry season	2	4	8	6											0.75
M101	maize	2013	warm dry season	2	4	10	10											0.25
M272	potato	2013	warm dry season	1	4	10	10				9	9	0
M346	potato	2013	warm dry season	1	4	10	10				14	14	0
M395	potato	2013	warm dry season	1	4	16	16				11	11	0
M9002	potato	2013	warm dry season	1	4	17	17				8	8	0
M23	potato	2013	warm dry season	1	4	18	18				10.5	10.5	0
M5002	potato	2013	warm dry season	1	4	16	16				10	10	0
M242	potato	2013	warm dry season	1	4	16	16				8	8	0
M360	potato	2013	warm dry season	1	4	17	17				13	13	0
M235	potato	2013	warm dry season	1	4	16	16				8	8	0
M246	potato	2013	warm dry season	1	4	18	18				10	10	0
M251	potato	2013	warm dry season	1	4	7	7				10	10	0
M132	potato	2013	warm dry season	1	4	16	16				11	11	0
M275	potato	2013	warm dry season	1	4	17	17				12	12	0
M138	potato	2013	warm dry season	1	4	15	15				7	7	0
M260	potato	2013	warm dry season	1	4	11	11				7	7	0
M34	potato	2013	warm dry season	1	4	12	12				8.5	8.5	0
M16	potato	2013	warm dry season	1	4	9	9				6.5	6.5	0
M208	potato	2013	warm dry season	1	4	12	12				8	8	0
M318	potato	2013	warm dry season	1	4	14	14				6	6	0
M4402	potato	2013	warm dry season	1	4	15	15				8	8	0
M108	potato	2013	warm dry season	1	4	8	8				5	5	0
M296	potato	2013	warm dry season	1	4	16	16				8.5	8.5	0
M348	potato	2013	warm dry season	1	4	11	11				10	10	0
M384	potato	2013	warm dry season	1	4	11	11				6.5	6.5	0
M272	potato	2013	warm dry season	2	4	12	12				10	10	0
M346	potato	2013	warm dry season	2	4	13	13				14.5	14.5	0
M395	potato	2013	warm dry season	2	4	16	16				8.5	8.5	0
M9002	potato	2013	warm dry season	2	4	18	18				9	9	0
M23	potato	2013	warm dry season	2	4	18	18				13	13	0
M5002	potato	2013	warm dry season	2	4	15	15				14	14	0
M242	potato	2013	warm dry season	2	4	14	14				8	8	0
M360	potato	2013	warm dry season	2	4	15	15				8	8	0
M235	potato	2013	warm dry season	2	4	16	16				11	11	0
M246	potato	2013	warm dry season	2	4	12	12				7	7	0
M251	potato	2013	warm dry season	2	4	8	8				12.5	12.5	0
M132	potato	2013	warm dry season	2	4	15	15				9	9	0
M275	potato	2013	warm dry season	2	4	18	18				9	9	0
M138	potato	2013	warm dry season	2	4	12	12				7	7	0
M260	potato	2013	warm dry season	2	4	12	12				10.5	10.5	0
M34	potato	2013	warm dry season	2	4	13	13				11	11	0
M16	potato	2013	warm dry season	2	4	11	11				8	8	0
M208	potato	2013	warm dry season	2	4	21	21				11	11	0
M318	potato	2013	warm dry season	2	4	16	16				9	9	0
M4402	potato	2013	warm dry season	2	4	13	13				11	11	0
M108	potato	2013	warm dry season	2	4	11	11				6.5	6.5	0
M296	potato	2013	warm dry season	2	4	15	15				9.25	9.25	0
M348	potato	2013	warm dry season	2	4	7	7				8.5	8.5	0
M384	potato	2013	warm dry season	2	4	12	12				8.25	8.25	0
M213	potato	2013	cold dry season	1	2.39	18	18	68	68	0	8.5	8.5	0
M213	potato	2013	cold dry season	2	2.57	17	17	62	62	0	7.4	7.4	0
M213	potato	2013	cold dry season	3	2.66	20	20	77	77	0	10.2	10.2	0
M90	potato	2013	cold dry season	1	1.82	21	14	62	61	1	6.45	6.25	0.2
M90	potato	2013	cold dry season	2	1.86	16	15	63	62	1	5.36	5.26	0.1
M90	potato	2013	cold dry season	3	2.35	16	15	60	58	2	5.8	5.5	0.3
M108	potato	2013	cold dry season	1	2.34	17	17	63	63	0	7.5	7.5	0
M108	potato	2013	cold dry season	2	2.85	18	18	58	58	0	7.75	7.75	0
M217	potato	2013	cold dry season	1	3.42	20	17	43	43	0	8.5	8.5	0
M217	potato	2013	cold dry season	2	2.22	18	18	63	63	0	10	10	0
M253	potato	2013	cold dry season	1	2.07	16	16	65	65	0	7	7	0
M253	potato	2013	cold dry season	2	2.26	17	17	71	71	0	7.56	7.56	0
M253	potato	2013	cold dry season	3	2.71	16	16	62	62	0	6.4	6.4	0
M339	potato	2013	cold dry season	1	2.16	16	16	67	67	0	9	9	0
M339	potato	2013	cold dry season	2	2.43	17	17	55	53	2	7.4	7	0.4
M339	potato	2013	cold dry season	3	2.45	17	17	55	55	0	7.6	7.6	0
M349	potato	2013	cold dry season	1	1.82	18	15	82	81	1	8.95	8.75	0.2
M349	potato	2013	cold dry season	2	2.79	18	16	74	73	1	7.8	7.5	0.3
M7	potato	2013	cold dry season	1	4	29	33	99	95	4	8	7.5	0.5
M7	potato	2013	cold dry season	2	4	23	26	96	89	7	7.75	7	0.75
M8	potato	2013	cold dry season	1	4	24	15	49	47	2	3.7	3.5	0.2
M8	potato	2013	cold dry season	2	4	27	15	44	43	1	4.1	4	0.1
M10	potato	2013	cold dry season	1	4	27	31	111	111	0	9.8	9.8	0
M10	potato	2013	cold dry season	2	4	31	36	137	137	0	14	14	0
M11	potato	2013	cold dry season	1	4	19	33	147	147	0	16.1	16.1	0
M11	potato	2013	cold dry season	2	4	27	35	140	140	0	14	14	0
M11	potato	2013	cold dry season	3	4	27	38	146	146	0	13.2	13.2	0
M12	potato	2013	cold dry season	1	4	27	29	109	109	0	11	11	0
M12	potato	2013	cold dry season	2	4	32	31	101	101	0	9.1	9.1	0
M12	potato	2013	cold dry season	3	4	30	30	105	105	0	8.7	8.7	0
M13	potato	2013	cold dry season	1	4	28	25	131	131	0	11.1	11.1	0
M13	potato	2013	cold dry season	2	4	25	23	107	107	0	12.4	12.4	0
M14	potato	2013	cold dry season	1	4	23	22	105	105	0	8.7	8.7	0
M14	potato	2013	cold dry season	2	4	31	32	114	114	0	10.2	10.2	0
M15	potato	2013	cold dry season	1	4	30	30	121	121	0	11.2	11.2	0
M15	potato	2013	cold dry season	2	4	37	35	117	117	0	10.8	10.8	0
M23	potato	2013	cold dry season	1	2.52	17	17	71	71	0	6.98	6.98	0
M23	potato	2013	cold dry season	2	2.39	18	18	68	68	0	6	6	0
M41	potato	2013	cold dry season	1	4	27	11	50	50	0	4	4	0
M41	potato	2013	cold dry season	2	4	27	16	53	53	0	3.5	3.5	0
M41	potato	2013	cold dry season	3	4	21
M46	potato	2013	cold dry season	1	4	24	21	72	72	0	4.8	4.8	0
M46	potato	2013	cold dry season	2	4	28	21	105	105	0	10.9	10.9	0
M46	potato	2013	cold dry season	3	4	23	22	92	92	0	7.11	7.11	0
M49	potato	2013	cold dry season	1	4	27	34	109	109	0	9	9	0
M49	potato	2013	cold dry season	2	4	29	28	83	83	0	8	8	0
M49	potato	2013	cold dry season	3	4	36	39	113	113	0	12.1	12.1	0
M56	potato	2013	cold dry season	1	4	35	35	121	121	0	12	12	0
M56	potato	2013	cold dry season	2	4	35	35	118	118	0	11.7	11.7	0
M56	potato	2013	cold dry season	3	4	30	29	113	113	0	12.1	12.1	0
M74	potato	2013	cold dry season	1	4	27	26	103	103	0	8	8	0
M74	potato	2013	cold dry season	2	4	31	31	113	113	0	8.7	8.7	0
M74	potato	2013	cold dry season	3	4	29	29	110	110	0	8.5	8.5	0
M79	potato	2013	cold dry season	1	4	16	16	64	63	1	6.2	6.1	0.1
M79	potato	2013	cold dry season	2	4	17	17	51	51	0	8.2	8.2	0
M79	potato	2013	cold dry season	3	4	16	16	61	61	0	7.1	7.1	0
M284	potato	2013	cold dry season	1	2.56	18	18	85	85	0	11	11	0
M284	potato	2013	cold dry season	2	3.14	18	17	58	58	0	9.78	9.78	0
M296	potato	2013	cold dry season	1	2.7	22	22	126	126	0	16.5	16.5	0
M296	potato	2013	cold dry season	2	2.47	19	19	124	124	0	11.75	11.75	0
M296	potato	2013	cold dry season	3	2.88	15	15	86	86	0	6.25	6.25	0
M311	potato	2013	cold dry season	1	4	29	29	105	103	2	11.1	11	0.1
M311	potato	2013	cold dry season	2	4	33	33	113	113	0	11.7	11.7	0
M311	potato	2013	cold dry season	3	4	27	27	124	121	3	9.5	9.3	0.2
M313	potato	2013	cold dry season	1	4	34	37	127	127	0	11	11	0
M313	potato	2013	cold dry season	2	4	30	32	108	108	0	3.2	3.2	0
M314	potato	2013	cold dry season	1	4	30	31	125	125	0	10.4	10.4	0
M314	potato	2013	cold dry season	2	4	23	23	82	82	0	9	9	0
M315	potato	2013	cold dry season	1	4	21	23	76	76	0	5	5	0
M315	potato	2013	cold dry season	2	4	18	18	33	33	0	2	2	0
M315	potato	2013	cold dry season	3	4	16	14	33	33	0	2.5	2.5	0
M385	potato	2013	cold dry season	1	4	34	34	123	123	0	9.3	9.3	0
M385	potato	2013	cold dry season	2	4	31	31	119	119	0	9.1	9.1	0
M385	potato	2013	cold dry season	3	4	35	35	129	129	0	10.1	10.1	0
M445	potato	2013	cold dry season	1	4	31	31	113	113	0	9.7	9.7	0
M445	potato	2013	cold dry season	2	4	31	29	97	97	0	8.1	8.1	0
M445	potato	2013	cold dry season	3	4	26	25	92	92	0	7.4	7.4	0
M1000	potato	2013	cold dry season	1	4	23	24	80	80	0	7	7	0
M1000	potato	2013	cold dry season	2	4	33	30	117	116	1	8.98	8.9	0.08
M1000	potato	2013	cold dry season	3	4	21	29	101	101	0	10	10	0
M1279	potato	2013	cold dry season	1	4	22	22	97	96	1	7.1	7	0.1
M1279	potato	2013	cold dry season	2	4	22	22	89	89	0	7.1	7.1	0
M1279	potato	2013	cold dry season	3	4	20	20	93	93	0	8	8	0
M4001	potato	2013	cold dry season	1	4	31	9	50	47	3	4.2	3.7	0.5
M4001	potato	2013	cold dry season	2	4	26	11	57	52	5	4.5	4.1	0.4
M79	potato	2014	cold dry season	1	4	17	16	47	47	0	4.3	4.3	0	0	7	0	0.08
M74	potato	2014	cold dry season	1	4	30	28	118	117	1	12	11.975	0.025	1	24	0.01	0.125
M1279	potato	2014	cold dry season	1	4	34	32	109	107	2	12.7	12.65	0.05	0	22	0	0.1
M313	potato	2014	cold dry season	1	4	30	28	86	84	2	13.5	13.4	0.1	3	0	0.2	0
M1000	potato	2014	cold dry season	1	4	36	34	125	125	0	12.28	12.28	0	3	21	0.15	0.15
M518	potato	2014	cold dry season	1	4	28	24	96	96	0	13.5	13.5	0	0	0	0	0
M510	potato	2014	cold dry season	1	4	28	27	122	122	0	13.5	13.5	0	2	10	0.1	0.1
M247	potato	2014	cold dry season	1	4	28	25	163	162	1	17.2	17.19	0.01	2	71	0.2	0.2
M314	potato	2014	cold dry season	1	4	25	25	119	117	2	13	12.93	0.07	0	16	0	0.1
M4401	potato	2014	cold dry season	1	4	30	28	111	110	1	13.3	13.25	0.05	1	15	0.1	0.15
M37	potato	2014	cold dry season	1	4	32	30	105	105	0	13.6	13.6	0	0	0	0	0
M39	potato	2014	cold dry season	1	4	34	32	96	96	0	12.5	12.5	0	0	16	0	0.1
M49	potato	2014	cold dry season	1	4	34	30	95	92	3	12.9	12.8	0.1	2	24	0.3	0.125
M52	potato	2014	cold dry season	1	4	26	25	127	127	0	12.5	12.5	0	4	30	0.4	0.8
M47	potato	2014	cold dry season	1	4	34	33	96	96	0	9.8	9.8	0	0	0	0	0
M48	potato	2014	cold dry season	1	4	27	23	143	143	0	14.1	14.1	0	0	17	0	0.1
M51	potato	2014	cold dry season	1	4	25	24	100	100	0	12	12	0	0	10	0	0.1
M6	potato	2014	cold dry season	1	4	20	20	99	99	0	13.65	13.65	0	2	18	0.1	0.125
M8	potato	2014	cold dry season	1	4	29	27	102	102	0	7.2	7.2	0	3	0	0.1	0
M10	potato	2014	cold dry season	1	4	26	23	86	86	0	12.3	12.3	0	0	0	0	0
M12	potato	2014	cold dry season	1	4	25	34	125	125	0	12.28	12.28	0	3	21	0.15	0.15
M79	potato	2014	cold dry season	2	4	24	20	103	101	2	6.2	6.1	0.1	0	19	0	0.1
M74	potato	2014	cold dry season	2	4	33	31	131	131	0	14	14	0	2	25	0.1	0.1
M1279	potato	2014	cold dry season	2	4	30	25	83	83	0	9.3	9.3	0	0	0	0	0
M313	potato	2014	cold dry season	2	4	28	27	73	73	0	1.2	1.2	0	0	0	0	0
M1000	potato	2014	cold dry season	2	4	33	30	112	112	0	13.1	13.1	0	0	0	0	0
M518	potato	2014	cold dry season	2	4	25	22	88	88	0	11.8	11.8	0	0	0	0	0
M510	potato	2014	cold dry season	2	4	33	24	109	109	0	11.8	11.8	0	0	15	0	0.2
M247	potato	2014	cold dry season	2	4	27	24	127	127	0	10.5	10.5	0	1	17	0.1	0.1
M314	potato	2014	cold dry season	2	4	30	30	128	128	0	11	11	0	0	43	0	0.2
M4401	potato	2014	cold dry season	2	4	26	26	101	101	0	11.36	11.36	0	2	9	0.05	0.05
M37	potato	2014	cold dry season	2	4	28	28	82	82	0	11.8	11.8	0	0	5	0	0.1
M39	potato	2014	cold dry season	2	4	39	35	118	118	0	15	15	0	0	23	0	0.15
M49	potato	2014	cold dry season	2	4	28	25	97	97	0	12.5	12.5	0	3	8	0.2	0.1
M52	potato	2014	cold dry season	2	4	29	28	114	114	0	14.6	14.6	0	0	5	0	0.01
M47	potato	2014	cold dry season	2	4	30	27	106	106	0	12.3	12.3	0	0	0	0	0
M48	potato	2014	cold dry season	2	4	23	18	117	117	0	11.2	11.2	0	0	4	0	0.05
M51	potato	2014	cold dry season	2	4	26	25	100	100	0	10	10	0	0	8	0	0.1
M6	potato	2014	cold dry season	2	4	21	18	58	57.5	0.5	7.65	7.5	0.15	0	12	0	0.09
M8	potato	2014	cold dry season	2	4	31	29	134	134	0	10.1	10.1	0	0	0	0	0
M10	potato	2014	cold dry season	2	4	26	18	70	70	0	9.7	9.7	0	0	0	0	0
M12	potato	2014	cold dry season	2	4	33	30	112	112	0	13.1	13.1	0	0	0	0	0
M79	potato	2014	cold dry season	3	4	30	30	124	124	0	12.6	12.6	0	1	26	0.07	0.2
M74	potato	2014	cold dry season	3	4	0	0	0	0	0	0	0	0	0	0	0	0
M1279	potato	2014	cold dry season	3	4	0	0	0	0	0	0	0	0	0	0	0	0
M313	potato	2014	cold dry season	3	4	0	0	0	0	0	0	0	0	0	0	0	0
M1000	potato	2014	cold dry season	3	4	0	0	0	0	0	0	0	0	0	0	0	0
M518	potato	2014	cold dry season	3	4	0	0	0	0	0	0	0	0	0	0	0	0
M510	potato	2014	cold dry season	3	4	0	0	0	0	0	0	0	0	0	0	0	0
M247	potato	2014	cold dry season	3	4	34	28	92	92	0	12.5	12.5	0	0	8	0	0.01
M314	potato	2014	cold dry season	3	4	0	0	0	0	0	0	0	0	0	0	0	0
M4401	potato	2014	cold dry season	3	4	0	0	0	0	0	0	0	0	0	0	0	0
M37	potato	2014	cold dry season	3	4	0	0	0	0	0	0	0	0	0	0	0	0
M39	potato	2014	cold dry season	3	4	0	0	0	0	0	0	0	0	0	0	0	0
M49	potato	2014	cold dry season	3	4	0	0	0	0	0	0	0	0	0	0	0	0
M52	potato	2014	cold dry season	3	4	0	0	0	0	0	0	0	0	0	0	0	0
M47	potato	2014	cold dry season	3	4	30	28	122	121	1	14.3	14.2	0.1	0	0	0	0
M48	potato	2014	cold dry season	3	4	0	0	0	0	0	0	0	0	0	0	0	0
M51	potato	2014	cold dry season	3	4	0	0	0	0	0	0	0	0	0	0	0	0
M6	potato	2014	cold dry season	3	4	0	0	0	0	0	0	0	0	0	0	0	0
M8	potato	2014	cold dry season	3	4	0	0	0	0	0	0	0	0	0	0	0	0
M10	potato	2014	cold dry season	3	4	0	0	0	0	0	0	0	0	0	0	0	0
M12	potato	2014	cold dry season	3	4	0	0	0	0	0	0	0	0	0	0	0	0
M275	potato	2014	cold dry season	1	4	28	28	132	132	0	13	13	0	0	9	0	0.1
M90	potato	2014	cold dry season	1	4	28	28	126	126	0	13.8	13.8	0	0	9	0	0.1
M267	potato	2014	cold dry season	1	4	28	28	132	132	0	13.5	13.5	0	0	6	0	0.1
M284	potato	2014	cold dry season	1	4	29	29	116	115	1	11	10.8	0.2	1	4	0.01	0.2
M275	potato	2014	cold dry season	2	4	30	30	129	129	0	13.2	13.2	0	0	7	0	0.1
M90	potato	2014	cold dry season	2	4	30	30	145	142	3	15.5	15.2	0.3	0	10	0	0.1
M267	potato	2014	cold dry season	2	4	30	28	129	129	0	13.2	13.2	0	0	7	0	0.1
M284	potato	2014	cold dry season	2	4	30	30	118	118	0	13.5	13.5	0	0	2	0	0.1
M280	potato	2014	cold dry season	1	4	28	28	120	120	0	12.5	12.5	0	0	3	0	0.1
M280	potato	2014	cold dry season	2	4	29	29	116	116	0	11.9	11.9	0	0	6	0	0.1
M47	potato	2013	cold dry season	1	4	26	26	101	101	0	9.3	9.3	0
M47	potato	2013	cold dry season	2	4	33	33	116	116	0	10.7	10.7	0
M47	potato	2013	cold dry season	3	4	34	34	109	109	0	10.5	10.5	0
M48	potato	2013	cold dry season	1	4	31	31	109	109	0	9.7	9.7	0
M48	potato	2013	cold dry season	2	4	33	33	117	117	0	11.2	11.2	0
M48	potato	2013	cold dry season	3	4	28	28	121	121	0	12.3	12.3	0
M53	potato	2013	cold dry season	1	4	36	27	59	59	0	5	5	0
M53	potato	2013	cold dry season	2	4	41	45	109	109	0	10	10	0
M53	potato	2013	cold dry season	3	4	45	39	104	104	0	10.5	10.5	0
M5001	potato	2013	cold dry season	1	4	30	32	100	100	0	10.5	10.5	0
M5001	potato	2013	cold dry season	2	4	35	37	100	100	0	9	9	0
M37	potato	2013	cold dry season	1	4	33	33	101	101	0	8.2	8.2	0
M37	potato	2013	cold dry season	2	4	29	28	97	97	0	8.5	8.5	0
M37	potato	2013	cold dry season	3	4	32	32	87	87	0	7.2	7.2	0
M54	potato	2013	cold dry season	1	4	39	37	118	118	0	11.6	11.6	0
M54	potato	2013	cold dry season	2	4	49	45	124	124	0	11.2	11.2	0
M312	potato	2013	cold dry season	1	4	32	30	109	109	0	11	11	0
M312	potato	2013	cold dry season	2	4	29	29	115	115	0	10.7	10.7	0
M312	potato	2013	cold dry season	3	4	35	35	121	121	0	11.8	11.8	0
M9001	potato	2013	cold dry season	1	4	37	37	173	170	3	13.6	13.5	0.1
M9001	potato	2013	cold dry season	2	4	24	28	142	142	0	12.5	12.5	0
M610	potato	2014	cold dry season	1	4	26	24	86	83	3	14.2	14.15	0.05	2	0	0.1	0
M41	potato	2014	cold dry season	1	4	34	29	106	106	0	12.5	12.5	0	0	21	0	0.1
M610	potato	2014	cold dry season	2	4	25	22	93	93	0	13	13	0	0	6	0	0.05
M41	potato	2014	cold dry season	2	4	30	29	99	99	0	12.5	12.5	0	0	13	0	0.01
M610	potato	2014	cold dry season	3	4	0	0	0	0	0	0	0	0	0	0	0	0
M41	potato	2014	cold dry season	3	4	0	0	0	0	0	0	0	0	0	0	0	0
M5	potato	2013	cold dry season	1	4	32	30	109	109	0	14	14	0
M5	potato	2013	cold dry season	2	4	25	21	97	97	0	12	12	0
M6	potato	2013	cold dry season	1	4	21	28	92	92	0	9.2	9.2	0
M6	potato	2013	cold dry season	2	4	20	25	58	58	0	8.5	8.5	0
M39	potato	2013	cold dry season	1	2.28	18	18	88	88	0	10	10	0
M39	potato	2013	cold dry season	2	2.7	18	18	90	90	0	10	10	0
M65	potato	2013	cold dry season	1	2.35	16	16	90	90	0	10.25	10.25	0
M65	potato	2013	cold dry season	2	2.74	16	16	75	75	0	9.05	9.05	0
M65	potato	2013	cold dry season	3	2.42	16	16	88	88	0	10	10	0
M68	potato	2013	cold dry season	1	1.89	19	18	33	32	1	4.6	4.5	0.1
M68	potato	2013	cold dry season	2	2.6	18	17	30	29	1	12.1	12	0.1
M68	potato	2013	cold dry season	3	2.48	19	19	29	27	2	7.4	6.8	0.6
M70	potato	2013	cold dry season	1	2.47	17	14	55	55	0	8.2	8.2	0
M70	potato	2013	cold dry season	2	2.07	16	16	40	40	0	5.5	5.5	0
M70	potato	2013	cold dry season	3	2.88	18	18	53	53	0	7.5	7.5	0
M101	potato	2013	cold dry season	1	2.78	16	16	58	58	0	6	6	0
M101	potato	2013	cold dry season	2	2.2	17	17	71	71	0	8.1	8.1	0
M132	potato	2013	cold dry season	1	2.17	15	15	63	58	5	10	8	2
M132	potato	2013	cold dry season	2	2.24	16	16	68	68	0	10	10	0
M132	potato	2013	cold dry season	3	2.52	15	15	93	93	0	11	11	0
M138	potato	2013	cold dry season	1	2.88	16	16	64	59	5	12.3	11	1.3
M138	potato	2013	cold dry season	2	3.44	18	18	79	79	0	14.2	14.2	0
M139	potato	2013	cold dry season	1	3.42	22	22	116	115	1	11.4	11.2	0.2
M139	potato	2013	cold dry season	2	3.32	18	18	90	90	0	9	9	0
M139	potato	2013	cold dry season	3	3.5	18	18	86	86	0	8.7	8.7	0
M142	potato	2013	cold dry season	1	2.51	16	16	62	62	0	5.08	5.08	0
M142	potato	2013	cold dry season	2	2.99	20	20	105	105	0	9.01	9.01	0
M142	potato	2013	cold dry season	3	3.14	18	18	62	62	0	7	7	0
M186	potato	2013	cold dry season	1	2.17	17	17	67	67	0	5.8	5.8	0
M186	potato	2013	cold dry season	2	2.4	16	16	69	69	0	6	6	0
M201	potato	2013	cold dry season	1	2.58	17	16	65	65	0	7.5	7.5	0
M201	potato	2013	cold dry season	2	2.52	16	16	85	85	0	6	6	0
M208	potato	2013	cold dry season	1	2.82	16	16	85	85	0	9	9	0
M208	potato	2013	cold dry season	2	2.7	17	17	72	72	0	8	8	0
M230	potato	2013	cold dry season	1	2.26	16	16	62	62	0	6.45	6.45	0
M230	potato	2013	cold dry season	2	2.39	17	17	61	61	0	6.02	6.02	0
M230	potato	2013	cold dry season	3	3.32	17	17	66	66	0	5.99	5.99	0
M235	potato	2013	cold dry season	1	1.93	16	16	70	70	0	7.56	7.56	0
M235	potato	2013	cold dry season	2	2.35	17	17	81	81	0	10	10	0
M242	potato	2013	cold dry season	1	2.82	17	17	98	98	0	10	10	0
M242	potato	2013	cold dry season	2	2.72	17	17	88	88	0	8.2	8.2	0
M246	potato	2013	cold dry season	1	2.62	18	18	73	73	0	11	11	0
M246	potato	2013	cold dry season	2	2.44	16	16	63	61	2	8.5	8	0.5
M258	potato	2013	cold dry season	1	2.04	16	16	68	68	0	6.5	6.5	0
M258	potato	2013	cold dry season	2	2.7	16	16	72	72	0	7	7	0
M266	potato	2013	cold dry season	1	1.96	16	16	67	67	0	6	6	0
M266	potato	2013	cold dry season	2	2.19	16	16	65	65	0	6.5	6.5	0
M267	potato	2013	cold dry season	1	2.13	17	16	67	67	0	9.5	9.5	0
M267	potato	2013	cold dry season	2	1.79	16	17	32	32	0	9.43	9.43	0
M267	potato	2013	cold dry season	3	2.36	15	15	45	45	0	4.4	4.4	0
M271	potato	2013	cold dry season	1	2.49	16	16	60	60	0	5.99	5.99	0
M271	potato	2013	cold dry season	2	2.77	17	17	57	57	0	5.01	5.01	0
M271	potato	2013	cold dry season	3	2.34	18	18	62	62	0	6.2	6.2	0
M272	potato	2013	cold dry season	1	2.38	17	17	98	98	0	10	10	0
M272	potato	2013	cold dry season	2	2.21	15	15	72	72	0	10.5	10.5	0
M272	potato	2013	cold dry season	3	2.18	16	16	82	82	0	9.1	9.1	0
M275	potato	2013	cold dry season	1	2	17	17	86	86	0	9	9	0
M275	potato	2013	cold dry season	2	2.37	17	17	79	79	0	8.75	8.75	0
M280	potato	2013	cold dry season	1	2.21	17	17	88	88	0	9	9	0
M280	potato	2013	cold dry season	2	2.18	16	16	71	71	0	7.01	7.01	0
M281	potato	2013	cold dry season	1	2.47	17	17	68	68	0	9.05	9.05	0
M281	potato	2013	cold dry season	2	3.23	17	17	70	70	0	9	9	0
M281	potato	2013	cold dry season	3	2.62	16	16	58	58	0	8	8	0
M289	potato	2013	cold dry season	1	2.09	17	17	82	82	0	7.3	7.3	0
M289	potato	2013	cold dry season	2	2.16	16	16	78	78	0	8.7	8.7	0
M318	potato	2013	cold dry season	1	1.82	16	16	67	67	0	6.01	6.01	0
M318	potato	2013	cold dry season	2	2.27	16	16	58	58	0	6	6	0
M333	potato	2013	cold dry season	1	2.34	20	20	112	112	0	11	11	0
M333	potato	2013	cold dry season	2	2.54	21	21	87	87	0	10.5	10.5	0
M333	potato	2013	cold dry season	3	2.74	22	22	92	92	0	11.02	11.02	0
M337	potato	2013	cold dry season	1	2.67	18	18	77	77	0	8	8	0
M337	potato	2013	cold dry season	2	2.48	18	18	74	74	0	7.84	7.84	0
M346	potato	2013	cold dry season	1	2.69	16	16	38	38	0	3.5	3.5	0
M346	potato	2013	cold dry season	2	3.05	17	17	52	52	0	5.8	5.8	0
M346	potato	2013	cold dry season	3	2.47	18	18	42	42	0	4.5	4.5	0
M348	potato	2013	cold dry season	1	1.41	16	15	72	72	0	6.4	6.4	0
M348	potato	2013	cold dry season	2	1.55	17	16	70	70	0	6	6	0
M348	potato	2013	cold dry season	3	2.33	19	19	100	100	0	9.3	9.3	0
M360	potato	2013	cold dry season	1	2.88	16	16	24	24	0	10	10	0
M360	potato	2013	cold dry season	2	2.97	18	18	30	30	0	11	11	0
M360	potato	2013	cold dry season	3	2.6	19	19	104	104	0	11	11	0
M384	potato	2013	cold dry season	1	2.36	18	18	68	68	0	5.88	5.88	0
M384	potato	2013	cold dry season	2	2.97	17	17	70	70	0	6.01	6.01	0
M384	potato	2013	cold dry season	3	2.95	16	16	60	60	0	7	7	0
M391	potato	2013	cold dry season	1	2.56	18	18	49	49	0	6.52	6.52	0
M391	potato	2013	cold dry season	2	3.16	18	18	56	54	2	5.41	5.01	0.4
M4002	potato	2013	cold dry season	1	2.75	20	17	99	99	0	10	10	0
M4002	potato	2013	cold dry season	2	3.11	20	18	78	78	0	7.5	7.5	0
M4401	potato	2013	cold dry season	1	4	35	35	131	131	0	13.1	13.1	0
M4401	potato	2013	cold dry season	2	4	32	32	108	108	0	9	9	0
M4401	potato	2013	cold dry season	3	4	30	30	98	98	0	8.8	8.8	0
M4402	potato	2013	cold dry season	1	2.34	18	17	66	65	1	10.3	10.2	0.1
M4402	potato	2013	cold dry season	2	2.47	16	16	58	58	0	9.2	9.2	0
M9002	potato	2013	cold dry season	1	2.83	16	15	98	98	0	10	10	0
M9002	potato	2013	cold dry season	2	2.56	17	16	99	99	0	10	10	0
M312	potato	2014	cold dry season	1	4	31	28	102	102	0	13.2	13.2	0	3	0	0.1	0
M385	potato	2014	cold dry season	1	4	27	20	87	87	0	9.2	9.2	0	0	7	0	0.074
M1396	potato	2014	cold dry season	1	4	24	24	117	117	0	9.3	9.3	0	3	7	0.1	0.05
M46	potato	2014	cold dry season	1	4	31	31	113	113	0	13.5	13.5	0	0	10	0	0.1
M11	potato	2014	cold dry season	1	4	20	20	142	141	1	17	16.95	0.05	2	15	0.075	0.1
M13	potato	2014	cold dry season	1	4	24	24	142	142	0	12.85	12.85	0	2	24	0.05	0.15
M7	potato	2014	cold dry season	1	4	19	19	72	72	0	11	11	0	2	13	0.1	0.1
M312	potato	2014	cold dry season	2	4	28	25	97	97	0	10.5	10.5	0	0	3	0	0.01
M385	potato	2014	cold dry season	2	4	34	28	113	110	3	14.5	14.49	0.01	0	6	0	0.063
M1396	potato	2014	cold dry season	2	4	23	22	106	106	0	8.4	8.4	0	0	11	0	0.1
M46	potato	2014	cold dry season	2	4	25	25	102	99	3	12.2	12.1	0.1	0	5	0	0.1
M11	potato	2014	cold dry season	2	4	21	21	115	115	0	13.35	13.35	0	2	4	0.1	0.01
M13	potato	2014	cold dry season	2	4	23	23	112	112	0	11.05	11.05	0	1	24	0.05	0.15
M7	potato	2014	cold dry season	2	4	19	19	63	63	0	7.6	7.6	0	0	2	0	0.01
M312	potato	2014	cold dry season	3	4	0	0	0	0	0	0	0	0	0	0	0	0
M385	potato	2014	cold dry season	3	4	27	25	98	98	0	14.8	14.8	0	0	6	0	0.063
M1396	potato	2014	cold dry season	3	4	0	0	0	0	0	0	0	0	0	0	0	0
M46	potato	2014	cold dry season	3	4	0	0	0	0	0	0	0	0	0	0	0	0
M11	potato	2014	cold dry season	3	4	0	0	0	0	0	0	0	0	0	0	0	0
M13	potato	2014	cold dry season	3	4	0	0	0	0	0	0	0	0	0	0	0	0
M7	potato	2014	cold dry season	3	4	0	0	0	0	0	0	0	0	0	0	0	0
M9002	potato	2014	cold dry season	1	4	30	30	156	156	0	13.5	13.5	0	1	10	0.1	0.15
M142	potato	2014	cold dry season	1	4	29	29	116	116	0	11.2	11.2	0	0	9	0	0.15
M248	potato	2014	cold dry season	1	4	27	27	102	101	1	10.7	10.6	0.1	0	5	0	0.1
M272	potato	2014	cold dry season	1	4	30	30	165	165	0	14.5	14.5	0	5	5	0.8	0.1
M251	potato	2014	cold dry season	1	4	30	30	94	93	1	9.8	9.7	0.1	0	8	0	0.1
M138	potato	2014	cold dry season	1	4	24	24	130	130	0	11.9	11.9	0	3	5	0.3	0.1
M225	potato	2014	cold dry season	1	4	27	27	88	86	2	9.4	9.1	0.3	0	6	0	0.1
M260	potato	2014	cold dry season	1	4	27	27	111	111	0	10.7	10.7	0	0	6	0	0
M213	potato	2014	cold dry season	1	4	28	28	90	90	0	10.2	10.2	0	1	6	0.1	0
M391	potato	2014	cold dry season	1	4	29	29	132	132	0	12.1	12.1	0	0	6	0	0.1
M373	potato	2014	cold dry season	1	4	28	28	153	153	0	10	10	0	0	8	0	0.1
M246	potato	2014	cold dry season	1	4	28	28	118	118	0	10.2	10.2	0	0	8	0	0.1
M34	potato	2014	cold dry season	1	4	27	27	128	128	0	10.5	10.5	0	0	11	0	0.21
M281	potato	2014	cold dry season	1	4	28	28	138	138	0	11.5	11.5	0	0	7	0	0.05
M4402	potato	2014	cold dry season	1	4	26	26	100	100	0	14	14	0	0	5	0	0.1
M271	potato	2014	cold dry season	1	4	27	27	118	118	0	12	12	0	3	4	0.1	0.2
M222	potato	2014	cold dry season	1	4	28	28	121	121	0	12	12	0	0	3	0	0.1
M333	potato	2014	cold dry season	1	4	26	26	101	101	0	12	12	0	0	2	0	0.1
M65	potato	2014	cold dry season	1	4	30	28	133	133	0	14	14	0	0	4	0	0.3
M186	potato	2014	cold dry season	1	4	29	29	128	128	0	12.5	12.5	0	2	7	0.1	0.2
M4002	potato	2014	cold dry season	1	4	29	29	119	117	2	12.5	12.4	0.1	4	5	0.2	0.1
M9002	potato	2014	cold dry season	2	4	29	29	139	139	0	11.8	11.8	0	0	7	0	0.1
M142	potato	2014	cold dry season	2	4	28	28	109	109	0	9.9	9.9	0	0	6	0	0.1
M248	potato	2014	cold dry season	2	4	28	28	113	113	0	11.2	11.2	0	0	8	0	0.15
M272	potato	2014	cold dry season	2	4	31	31	103	101	2	10.3	10.15	0.15	1	13	0.15	0.1
M251	potato	2014	cold dry season	2	4	27	27	8	8	0	8.8	8.8	0	0	9	0	0.15
M138	potato	2014	cold dry season	2	4	29	29	96	95	1	9	8.95	0.05	10	3	0.5	0.1
M225	potato	2014	cold dry season	2	4	30	30	92	92	0	9	9	0	0	8	0	0.1
M260	potato	2014	cold dry season	2	4	29	29	108	108	0	11.6	11.6	0	0	7	0	0.1
M213	potato	2014	cold dry season	2	4	27	29	144	144	0	14.5	14.5	0	6	5	0.6	0.1
M391	potato	2014	cold dry season	2	4	31	31	272	272	0	18.2	18.2	0	0	8	0	0.1
M373	potato	2014	cold dry season	2	4	30	30	168	168	0	10.5	10.5	0	4	10	0.4	0.15
M246	potato	2014	cold dry season	2	4	29	29	135	134	1	15.7	15.55	0.15	2	6	0.3	0.15
M34	potato	2014	cold dry season	2	4	29	29	123	123	0	10.2	10.2	0	0	8	0	0.1
M281	potato	2014	cold dry season	2	4	28	28	89	89	0	8.9	8.9	0	0	6	0	0.05
M4402	potato	2014	cold dry season	2	4	28	28	100	100	0	13.5	13.5	0	0	5	0	0.1
M271	potato	2014	cold dry season	2	4	29	29	135	135	0	15	15	0	4	5	0.1	0.2
M222	potato	2014	cold dry season	2	4	29	29	119	118	1	13	12.9	0.1	0	3	0	0.1
M333	potato	2014	cold dry season	2	4	28	28	122	122	0	14	14	0	0	4	0	0.3
M65	potato	2014	cold dry season	2	4	28	30	121	121	0	12	12	0	2	4	0.1	0.1
M186	potato	2014	cold dry season	2	4	30	30	132	132	0	14.5	14.5	0	5	4	0.3	0.1
M4002	potato	2014	cold dry season	2	4	30	30	116	116	0	13	13	0	2	3	0.1	0.1
M21	potato	2013	cold dry season	1	2.19	19	18	85	85	0	9	9	0
M21	potato	2013	cold dry season	2	2.13	19	18	74	74	0	7.26	7.26	0
M34	potato	2013	cold dry season	1	1.58	16	16	42	42	0	6.75	6.75	0
M34	potato	2013	cold dry season	2	1.62	18	18	62	62	0	7.2	7.2	0
M34	potato	2013	cold dry season	3	1.94	17	17	69	69	0	9.4	9.4	0
M251	potato	2013	cold dry season	1	2.49	16	16	68	68	0	7.82	7.82	0
M251	potato	2013	cold dry season	2	2.77	17	17	72	72	0	9	9	0
M251	potato	2013	cold dry season	3	1.82	18	18	92	92	0	9.5	9.5	0
M260	potato	2013	cold dry season	1	1.65	17	17	30	30	0	5.25	5.25	0
M260	potato	2013	cold dry season	2	1.54	15	15	48	48	0	5.75	5.75	0
M5002	potato	2013	cold dry season	1	2.47	18	17	61	61	0	6.99	6.99	0
M5002	potato	2013	cold dry season	2	2.66	18	17	64	64	0	7.2	7.2	0
M5002	potato	2013	cold dry season	3	2.13	16	16	80	80	0	8.3	8.3	0
M16	potato	2013	cold dry season	1	2.68	18	18	64	63	1	10.4	10	0.4
M16	potato	2013	cold dry season	2	2.47	18	15	45	45	0	8.1	8.1	0
M206	potato	2013	cold dry season	1	2.84	17	17	72	72	0	7.56	7.56	0
M206	potato	2013	cold dry season	2	2.54	16	16	63	63	0	7	7	0
M206	potato	2013	cold dry season	3	3.32	18	18	67	67	0	8.2	8.2	0
M222	potato	2013	cold dry season	1	2.07	18	16	65	63	2	6.4	6	0.4
M222	potato	2013	cold dry season	2	2.24	16	17	70	70	0	7.01	7.01	0
M225	potato	2013	cold dry season	1	2.34	16	16	68	68	0	6.38	6.38	0
M225	potato	2013	cold dry season	2	2.14	17	17	70	70	0	7.01	7.01	0
M225	potato	2013	cold dry season	3	2.56	17	17	69	69	0	7	7	0
M248	potato	2013	cold dry season	1	2.636	16	16	73	73	0	5.8	5.8	0
M248	potato	2013	cold dry season	2	2.291	17	17	86	86	0	6.71	6.71	0
M248	potato	2013	cold dry season	3	2.4	16	16	69	69	0	7.02	7.02	0
M373	potato	2013	cold dry season	1	2.34	17	17	94	94	0	9.2	9.2	0
M373	potato	2013	cold dry season	2	2.6	20	19	80	80	0	10.5	10.5	0
M390	potato	2013	cold dry season	1	2.36	17	17	88	88	0	9	9	0
M390	potato	2013	cold dry season	2	2.87	17	17	91	91	0	11	11	0
M395	potato	2013	cold dry season	1	2.34	17	17	78	78	0	7	7	0
M395	potato	2013	cold dry season	2	2.32	18	18	61	61	0	5.66	5.66	0
M395	potato	2013	cold dry season	3	3	18	18	62	62	0	7	7	0
M230	potato	2014	cold dry season	1	4	27	27	112	112	0	10.6	10.6	0	0	8	0	0.15
M296	potato	2014	cold dry season	1	4	27	27	102	102	0	14.1	14.1	0	0	6	0	0
M70	potato	2014	cold dry season	1	4	28	25	128	128	0	12	12	0	2	3	0.2	0.1
M230	potato	2014	cold dry season	2	4	28	28	107	107	0	11.2	11.2	0	1	6	0.1	0.1
M296	potato	2014	cold dry season	2	4	29	29	98	98	0	13.8	13.8	0	0	7	0	0.1
M70	potato	2014	cold dry season	2	4	29	28	126	126	0	12	12	0	3	5	0.3	0.2
M194	potato	2013	cold dry season	1	2.37	17	17	88	86	2	9.5	9	0.5
M194	potato	2013	cold dry season	2	1.97	17	17	90	90	0	8.5	8.5	0
M194	potato	2014	cold dry season	1	4	29	29	88	88	0	9.6	9.6	0	0	7	0	0
M194	potato	2014	cold dry season	2	4	28	28	92	92	0	9.3	9.3	0	0	8	0	0.1
M373	eggplant	2013	warm dry season	1	1	18	17	1.36
M4002	eggplant	2013	warm dry season	1	1	9	9	2.16
M373	eggplant	2013	warm dry season	2	1	15	15	1.33
M4002	eggplant	2013	warm dry season	2	1	11	11	2.5
M390	cuncumber	2013	warm dry season	1	1	15	12	8.5
M390	cuncumber	2013	warm dry season	2	1	16	13	10
M225	zucchini	2013	warm dry season	1	1	13	13	8
M225	zucchini	2013	warm dry season	2	1	13	13	10.5
M289	zucchini	2013	warm dry season	1	1	13	9	2
M289	zucchini	2013	warm dry season	2	1	11	10	2.5
M21	okra	2013	warm dry season	1	1	14	14	1.85
M21	okra	2013	warm dry season	2	1	14	14	2.13
M248	maize	2013	warm dry season	1	4	14	14	1.5
M194	maize	2013	warm dry season	1	4	8	8	1.2
M230	maize	2013	warm dry season	1	4	9	9	0.9
M139	maize	2013	warm dry season	1	4	16	16	1.2
M142	maize	2013	warm dry season	1	4	7	7	1.1
M333	maize	2013	warm dry season	1	4	9	9	1.2
M206	maize	2013	warm dry season	1	4	8	8	0.8
M253	maize	2013	warm dry season	1	4	9	9	0.5
M65	maize	2013	warm dry season	1	4	9	9	0.9
M222	maize	2013	warm dry season	1	4	9	9	0.9
M281	maize	2013	warm dry season	1	4	11	7	0.5
M70	maize	2013	warm dry season	1	4	11	11	10.5
M339	maize	2013	warm dry season	1	4	11	11	0.4
M267	maize	2013	warm dry season	1	4	9	9	0.6
M349	maize	2013	warm dry season	1	4	12	12	0.8
M217	maize	2013	warm dry season	1	4	12	12	0.75
M280	maize	2013	warm dry season	1	4	13	13	0.4
M186	maize	2013	warm dry season	1	4	9	9	0.6
M68	maize	2013	warm dry season	1	4	12	12	0.75
M266	maize	2013	warm dry season	1	4	12	12	0.45
M284	maize	2013	warm dry season	1	4	10	6	0.15
M337	maize	2013	warm dry season	1	4	10	8	0.4
M101	maize	2013	warm dry season	1	4	16	16	0.3
M248	maize	2013	warm dry season	2	4	13	13	1.2
M194	maize	2013	warm dry season	2	4	12	12	1.35
M230	maize	2013	warm dry season	2	4	8	8	1
M139	maize	2013	warm dry season	2	4	15	15	0.7
M142	maize	2013	warm dry season	2	4	8	8	0.5
M333	maize	2013	warm dry season	2	4	8	8	1.8
M206	maize	2013	warm dry season	2	4	9	9	1.2
M253	maize	2013	warm dry season	2	4	8	8	0.6
M65	maize	2013	warm dry season	2	4	9	9	0.6
M222	maize	2013	warm dry season	2	4	8	8	0.7
M281	maize	2013	warm dry season	2	4	13	8	0.7
M70	maize	2013	warm dry season	2	4	12	12	9.75
M339	maize	2013	warm dry season	2	4	10	10	0.25
M267	maize	2013	warm dry season	2	4	8	8	0.4
M349	maize	2013	warm dry season	2	4	7	7	0.65
M217	maize	2013	warm dry season	2	4	13	13	0.8
M280	maize	2013	warm dry season	2	4	18	18	0.7
M186	maize	2013	warm dry season	2	4	12	12	0.8
M68	maize	2013	warm dry season	2	4	13	13	0.9
M266	maize	2013	warm dry season	2	4	12	12	0.7
M284	maize	2013	warm dry season	2	4	12	4	0.3
M337	maize	2013	warm dry season	2	4	8	6	0.75
M101	maize	2013	warm dry season	2	4	10	10	0.25
M272	potato	2013	warm dry season	1	4	10	10	9
M346	potato	2013	warm dry season	1	4	10	10	14
M395	potato	2013	warm dry season	1	4	16	16	11
M9002	potato	2013	warm dry season	1	4	17	17	8
M23	potato	2013	warm dry season	1	4	18	18	10.5
M5002	potato	2013	warm dry season	1	4	16	16	10
M242	potato	2013	warm dry season	1	4	16	16	8
M360	potato	2013	warm dry season	1	4	17	17	13
M235	potato	2013	warm dry season	1	4	16	16	8
M246	potato	2013	warm dry season	1	4	18	18	10
M251	potato	2013	warm dry season	1	4	7	7	10
M132	potato	2013	warm dry season	1	4	16	16	11
M275	potato	2013	warm dry season	1	4	17	17	12
M138	potato	2013	warm dry season	1	4	15	15	7
M260	potato	2013	warm dry season	1	4	11	11	7
M34	potato	2013	warm dry season	1	4	12	12	8.5
M16	potato	2013	warm dry season	1	4	9	9	6.5
M208	potato	2013	warm dry season	1	4	12	12	8
M318	potato	2013	warm dry season	1	4	14	14	6
M4402	potato	2013	warm dry season	1	4	15	15	8
M108	potato	2013	warm dry season	1	4	8	8	5
M296	potato	2013	warm dry season	1	4	16	16	8.5
M348	potato	2013	warm dry season	1	4	11	11	10
M384	potato	2013	warm dry season	1	4	11	11	6.5
M272	potato	2013	warm dry season	2	4	12	12	10
M346	potato	2013	warm dry season	2	4	13	13	14.5
M395	potato	2013	warm dry season	2	4	16	16	8.5
M9002	potato	2013	warm dry season	2	4	18	18	9
M23	potato	2013	warm dry season	2	4	18	18	13
M5002	potato	2013	warm dry season	2	4	15	15	14
M242	potato	2013	warm dry season	2	4	14	14	8
M360	potato	2013	warm dry season	2	4	15	15	8
M235	potato	2013	warm dry season	2	4	16	16	11
M246	potato	2013	warm dry season	2	4	12	12	7
M251	potato	2013	warm dry season	2	4	8	8	12.5
M132	potato	2013	warm dry season	2	4	15	15	9
M275	potato	2013	warm dry season	2	4	18	18	9
M138	potato	2013	warm dry season	2	4	12	12	7
M260	potato	2013	warm dry season	2	4	12	12	10.5
M34	potato	2013	warm dry season	2	4	13	13	11
M16	potato	2013	warm dry season	2	4	11	11	8
M208	potato	2013	warm dry season	2	4	21	21	11
M318	potato	2013	warm dry season	2	4	16	16	9
M4402	potato	2013	warm dry season	2	4	13	13	11
M108	potato	2013	warm dry season	2	4	11	11	6.5
M296	potato	2013	warm dry season	2	4	15	15	9.25
M348	potato	2013	warm dry season	2	4	7	7	8.5
M384	potato	2013	warm dry season	2	4	12	12	8.25

[truncated: 1 more sheets: PLOT PROD HIV]
